# Supplementary material for: Proteome-wide Mendelian randomisation identifies causal links between blood proteins and myopia
Source: J Glob Health. 2026 Feb 20;16:04003. doi: 10.7189/jogh.16.04003 (PMC12922467; doi:10.7189/jogh.16.04003)
Supplement: Online Supplementary Document [file jogh-16-04003-s001.zip]

Archive with 2 entries (2 files):
- jogh-16-04003-s001.pdf
- jogh-16-04003-s002.xlsx
