# Supplementary material for: Proteome-wide Mendelian randomisation identifies causal links between blood proteins and myopia
Source: J Glob Health. 2026 Feb 20;16:04003. doi: 10.7189/jogh.16.04003 (PMC12922467; doi:10.7189/jogh.16.04003)
Supplement: Online Supplementary Document [file jogh-16-04003-s001.zip › jogh-16-04003-s002.xlsx]

## Sheet: summary
Supplement to: Wu F, Zhou Y, Ma X, Zhao Z, Wang S, Ma K, Yang S, Cao M, Yi G, Fu M. Proteome-wide Mendelian randomisation identifies causal links between blood proteins and myopia. J Glob Health. 2026;16:04003.
Table S1	Results of genome-wide significant hits in meta-analysis
Table S2	Cross-phenotype associations with AP from iCPAGdb
Table S3.1	Results of the genetic correlation (LDSC) analysis with AP
Table S3.2	Results of the MR analysis on iCPAGdb traits
Table S4.1	Full results of the proteome-wide MR in deCODE including coloc and sensitivity analyses
Table S4.2	F-statistics for instrument strength of significant proteins in deCODE
Table S4.3	Full results of the proteome-wide MR in UKB-PPP including coloc and sensitivity analyses
Table S4.4	F-statistics for instrument strength of significant proteins in UKB-PPP
Table S4.5	Results comparison between proteins significant in either dataset or in both
Table S4.6	Full results of the reverse MR for significant proteins in deCODE including sensitivity analyses
Table S4.7	Full results of the reverse MR for significant proteins in UKB-PPP including sensitivity analyses
Table S5	OpenTargets drug targets

## Sheet: Table S1
rsID	Chromosome	Position	Effect allele	Other allele	MAF	P-value	beta	se	GenomicLocus	nearestGene
rs10917963	1	164218572	C	T	0.328	2.327e-10	0.0517116	0.0081589	1	NMNAT1P2
rs10917958	1	164214985	C	T	0.2276	2.366e-10	0.0574429	0.0090669	1	NMNAT1P2
rs2881507	1	164226252	G	A	0.328	2.852e-10	0.0514395	0.0081564	1	NMNAT1P2
rs1338988	1	164217432	C	A	0.327	3.124e-10	0.0513533	0.008161	1	NMNAT1P2
rs6672382	1	164194299	G	A	0.2366	3.221e-10	0.056387	0.0089678	1	NMNAT1P2
rs12133767	1	164216778	G	C	0.327	3.544e-10	0.0511915	0.0081608	1	NMNAT1P2
rs55634905	1	164194415	T	A	0.2366	3.654e-10	-0.0562938	0.008981	1	NMNAT1P2
rs782852	1	164194843	C	T	0.2366	3.784e-10	-0.0561682	0.0089687	1	NMNAT1P2
rs4657353	1	164208594	G	C	0.2386	4.212e-10	-0.0558224	0.0089374	1	NMNAT1P2
rs61802995	1	164206955	G	A	0.2386	4.28e-10	-0.0558012	0.0089376	1	NMNAT1P2
rs61803044	1	164209359	G	C	0.2386	4.524e-10	0.055703	0.0089342	1	NMNAT1P2
rs11809129	1	164229645	C	T	0.327	6.559e-10	-0.0503549	0.0081528	1	NMNAT1P2
rs12122658	1	164188311	C	T	0.2366	6.894e-10	-0.05516	0.0089422	1	NMNAT1P2
rs6672097	1	164194178	C	T	0.2366	7.06e-10	0.0551179	0.0089408	1	NMNAT1P2
rs12121869	1	164188254	G	A	0.2366	7.388e-10	-0.0550613	0.0089421	1	NMNAT1P2
rs6682660	1	164227437	C	A	0.3469	7.395e-10	0.049796	0.0080872	1	NMNAT1P2
rs61802991	1	164186989	G	A	0.2366	7.45e-10	0.0550487	0.0089419	1	NMNAT1P2
rs142598119	1	164190916	C	T	0.2366	7.672e-10	-0.0550131	0.0089429	1	NMNAT1P2
rs2346884	1	164184997	G	A	0.2366	7.846e-10	0.054964	0.0089401	1	NMNAT1P2
rs12130900	1	164186292	C	A	0.2366	7.955e-10	0.0549449	0.0089402	1	NMNAT1P2
rs946379	1	164222931	G	C	0.3429	7.997e-10	0.0498322	0.0081094	1	NMNAT1P2
rs10800010	1	164183181	G	A	0.2366	7.999e-10	0.0549376	0.0089403	1	NMNAT1P2
rs61802992	1	164191393	C	A	0.2366	8.02e-10	0.0549483	0.0089426	1	NMNAT1P2
rs1591645	1	164180204	G	A	0.2386	8.033e-10	-0.0549222	0.0089388	1	NMNAT1P2
rs10917948	1	164182920	C	T	0.2376	8.381e-10	-0.0548661	0.0089394	1	NMNAT1P2
rs12132829	1	164187793	C	A	0.2376	8.623e-10	0.0548328	0.0089406	1	NMNAT1P2
rs6681517	1	164179422	C	A	0.2376	9.273e-10	-0.0547158	0.0089384	1	NMNAT1P2
rs1556867	1	164213686	C	T	0.2435	9.331e-10	0.0548721	0.0089654	1	NMNAT1P2
rs10800012	1	164218342	G	A	0.3419	9.421e-10	-0.0496385	0.0081123	1	NMNAT1P2
rs6698312	1	164206815	G	T	0.333	1.005e-09	0.0496248	0.0081238	1	NMNAT1P2
rs6698313	1	164206816	G	T	0.333	1.016e-09	0.0496109	0.0081238	1	NMNAT1P2
rs4142895	1	164226999	T	A	0.3429	1.047e-09	0.0494666	0.0081066	1	NMNAT1P2
rs7538738	1	164231186	G	A	0.325	1.065e-09	-0.0496708	0.0081436	1	NMNAT1P2
rs7516405	1	164231241	G	T	0.325	1.11e-09	0.0496196	0.008144	1	NMNAT1P2
rs10917967	1	164230383	G	A	0.3429	1.193e-09	-0.0492449	0.0080979	1	NMNAT1P2
rs10917966	1	164228216	G	C	0.3429	1.314e-09	-0.0491493	0.0081028	1	NMNAT1P2
rs1416432	1	164231542	C	T	0.328	1.38e-09	-0.0492908	0.0081367	1	NMNAT1P2
rs57382675	1	164208213	T	A	0.2535	1.698e-09	-0.0533053	0.0088483	1	NMNAT1P2
rs12129943	1	164207856	G	C	0.3479	2.001e-09	0.0484177	0.0080727	1	NMNAT1P2
rs1338993	1	164231063	C	T	0.341	2.224e-09	-0.0483907	0.0080913	1	NMNAT1P2
rs1415437	1	164175271	G	A	0.2654	5.777e-09	0.0512238	0.0087967	1	NMNAT1P2
rs10917971	1	164249496	C	T	0.3121	6.562e-09	-0.048494	0.0083585	1	NMNAT1P2
rs1577836	1	164178361	C	T	0.3191	8.246e-09	-0.0475823	0.008256	1	NMNAT1P2
rs2225961	1	164248430	C	T	0.3161	9.673e-09	0.0478494	0.0083414	1	NMNAT1P2
rs12124350	1	164164032	C	T	0.2634	9.873e-09	0.050372	0.0087865	1	NMNAT1P2
rs12562159	1	164246525	G	A	0.3141	1.006e-08	0.0476422	0.008315	1	NMNAT1P2
rs7520430	1	164222308	G	T	0.3757	1.023e-08	0.0456351	0.0079685	1	NMNAT1P2
rs1578091	1	164247536	G	T	0.3181	1.037e-08	-0.0476584	0.0083252	1	NMNAT1P2
rs1578089	1	164244796	C	A	0.3151	1.072e-08	-0.0471071	0.0082369	1	NMNAT1P2
rs1416433	1	164238805	C	A	0.3181	1.088e-08	0.0469894	0.00822	1	NMNAT1P2
rs1953820	1	164242467	C	T	0.3181	1.106e-08	-0.0470126	0.0082283	1	NMNAT1P2
rs1338998	1	164243333	T	A	0.3181	1.131e-08	-0.0469822	0.0082282	1	NMNAT1P2
rs1415458	1	164157119	C	T	0.2624	1.172e-08	0.0501219	0.0087876	1	NMNAT1P2
rs2153184	1	164203997	G	A	0.3579	1.174e-08	0.045651	0.0080041	1	NMNAT1P2
rs1578090	1	164247402	G	A	0.3171	1.194e-08	-0.0474474	0.0083232	1	NMNAT1P2
rs7518128	1	164156236	G	T	0.2634	1.267e-08	0.0500047	0.0087875	1	NMNAT1P2
rs1415459	1	164160217	G	T	0.2624	1.304e-08	0.0499763	0.0087901	1	NMNAT1P2
rs1339000	1	164247961	C	A	0.3161	1.313e-08	-0.0473602	0.0083317	1	NMNAT1P2
rs1591821	1	164242293	C	T	0.3181	1.33e-08	0.0467551	0.0082283	1	NMNAT1P2
rs1577838	1	164171067	C	T	0.2634	1.376e-08	-0.0499156	0.0087936	1	NMNAT1P2
rs11578537	1	164161168	C	A	0.2624	1.385e-08	0.0498852	0.00879	1	NMNAT1P2
rs4035536	1	164245861	G	A	0.3181	1.421e-08	-0.0494141	0.0087138	1	NMNAT1P2
rs1338996	1	164239755	G	A	0.3181	1.429e-08	0.0466512	0.0082278	1	NMNAT1P2
rs6656029	1	164249120	G	A	0.3151	1.493e-08	0.0472695	0.0083479	1	NMNAT1P2
rs12125290	1	164188135	G	A	0.3002	1.893e-08	0.0469969	0.0083602	1	NMNAT1P2
rs10917950	1	164187494	C	T	0.3002	1.948e-08	0.0469561	0.0083603	1	NMNAT1P2
rs10917949	1	164185941	G	C	0.3012	2.025e-08	-0.0468974	0.0083598	1	NMNAT1P2
rs12727031	1	207472259	G	C	0.0666	2.047e-08	-0.0766767	0.0136727	2	RP11-6J21.2
rs12035065	1	164185855	C	T	0.3002	2.048e-08	0.0468805	0.0083597	1	NMNAT1P2
rs35068011	1	164185416	C	A	0.3002	2.152e-08	0.0467982	0.0083579	1	NMNAT1P2
rs1338991	1	164219509	C	T	0.3797	2.205e-08	-0.044527	0.0079582	1	NMNAT1P2
rs11487528	1	164191179	G	A	0.3002	2.207e-08	-0.046771	0.0083595	1	NMNAT1P2
rs1416431	1	164228868	G	C	0.3757	2.269e-08	0.0445095	0.0079622	1	NMNAT1P2
rs713338	1	164217279	G	T	0.3807	2.273e-08	-0.0444909	0.0079592	1	NMNAT1P2
rs12126442	1	164207618	G	A	0.3718	2.302e-08	-0.0445195	0.0079675	1	NMNAT1P2
rs7532341	1	164222399	C	T	0.3797	2.31e-08	-0.0444599	0.0079577	1	NMNAT1P2
rs7517076	1	164221417	C	T	0.3797	2.375e-08	0.0444257	0.0079584	1	NMNAT1P2
rs4258194	1	164180730	G	A	0.3012	2.422e-08	0.0466268	0.0083579	1	NMNAT1P2
rs1856475	1	164225321	G	A	0.3797	2.445e-08	-0.0443803	0.0079575	1	NMNAT1P2
rs7539579	1	164219328	C	T	0.3807	2.48e-08	-0.0444505	0.0079736	1	NMNAT1P2
rs10753637	1	164246154	G	A	0.3171	2.615e-08	0.046145	0.0082914	1	NMNAT1P2
rs10917965	1	164226276	C	A	0.3797	2.988e-08	-0.0441001	0.0079573	1	NMNAT1P2
rs6693593	1	164210454	G	A	0.2773	3.346e-08	0.0476595	0.0086304	1	NMNAT1P2
rs10494411	1	164210879	C	T	0.3767	3.556e-08	-0.0438603	0.0079578	1	NMNAT1P2
rs12060048	1	164195126	G	A	0.3817	3.787e-08	-0.0436071	0.0079278	1	NMNAT1P2
rs34304247	1	164205963	C	T	0.3767	4.103e-08	-0.0436569	0.0079574	1	NMNAT1P2
rs12075422	1	164195281	C	T	0.3817	4.197e-08	0.0434645	0.0079281	1	NMNAT1P2
rs6697356	1	164211966	G	C	0.3767	4.281e-08	-0.0436006	0.007958	1	NMNAT1P2
rs4657354	1	164208753	C	T	0.3499	4.33e-08	-0.0440017	0.0080342	1	NMNAT1P2
rs12021745	1	207466599	C	T	0.2346	4.959e-08	0.0462268	0.0084777	2	RP11-6J21.2
rs1550094	2	233385396	G	A	0.337	8.671e-23	-0.0814392	0.0082878	5	PRSS56
rs2741297	2	233387007	G	A	0.327	2.924e-21	0.0799699	0.0084486	5	PRSS56
rs2117770	2	233375784	C	T	0.327	8.698e-20	0.0767062	0.0084255	5	PRSS56
rs2141422	2	233374983	G	A	0.327	1.544e-19	0.0761838	0.0084259	5	PRSS56
rs2741290	2	233375468	G	A	0.331	1.908e-19	-0.0757927	0.0084042	5	PRSS56
rs2573222	2	233374516	G	A	0.329	3.28e-19	-0.0753388	0.0084094	5	PRSS56
rs2853441	2	233374783	C	T	0.325	4.648e-19	0.0753967	0.0084522	5	PRSS56
rs2741289	2	233374845	C	A	0.329	4.781e-19	-0.0750157	0.0084124	5	PRSS56
rs2741291	2	233379844	G	A	0.332	1.44e-18	-0.0748271	0.0085086	5	PRSS56
rs2573210	2	233385025	G	A	0.2237	1.783e-17	-0.0822053	0.0096631	5	PRSS56
rs2853442	2	233379543	G	A	0.3559	5.791e-17	0.0694688	0.0083003	5	PRSS56
rs733603	2	233387635	G	A	0.2107	4.916e-16	0.0804346	0.0099136	5	PRSS56
rs2853447	2	233389918	G	A	0.334	2.792e-15	0.0663319	0.0083966	5	PRSS56
rs2853443	2	233379933	C	A	0.2197	4.894e-15	0.0780637	0.0099703	5	PRSS56
rs1656404	2	233379941	G	A	0.2197	5.381e-15	0.0779466	0.0099706	5	PRSS56
rs2853444	2	233386229	C	T	0.2237	2.071e-14	0.0735395	0.0096178	5	PRSS56
rs2741299	2	233388813	G	T	0.2167	8.56e-14	0.0728766	0.0097671	5	PRSS56
rs1881494	2	233372766	G	C	0.2545	1.99e-13	0.0686025	0.0093344	5	PRSS56
rs2573206	2	233408239	G	C	0.2078	3.59e-13	0.0717283	0.0098661	5	CHRNG
rs6721592	2	233438268	C	A	0.2336	1.292e-12	0.0661502	0.0093233	5	EIF4E2
rs1190436	2	233424096	G	A	0.2654	3.354e-11	0.0592675	0.0089391	5	EIF4E2
rs1190435	2	233424106	G	A	0.2654	3.433e-11	-0.0592347	0.0089388	5	EIF4E2
rs1190455	2	233435153	G	A	0.2654	3.537e-11	0.0590997	0.0089244	5	EIF4E2
rs3111399	2	233429810	G	A	0.2694	4.153e-11	0.0586574	0.0088895	5	EIF4E2
rs1729253	2	233428740	G	C	0.2674	4.914e-11	0.0584359	0.0088896	5	EIF4E2
rs1656398	2	233427852	G	A	0.2614	5.006e-11	-0.0590083	0.0089804	5	EIF4E2
rs17400325	2	178565913	C	T	0.06759	5.073e-11	-0.127598	0.0194249	4	PDE11A:AC012499.1
rs1656402	2	233426526	C	T	0.2674	5.089e-11	0.0583543	0.0088842	5	EIF4E2
rs1190454	2	233435325	G	T	0.2664	5.385e-11	-0.0585534	0.008926	5	EIF4E2
rs3108615	2	233429700	C	A	0.2674	5.536e-11	0.0582893	0.0088913	5	EIF4E2
rs1656396	2	233429185	G	A	0.2674	5.544e-11	0.0582704	0.0088887	5	EIF4E2
rs2573216	2	233427057	G	A	0.2674	5.648e-11	-0.0582486	0.0088892	5	EIF4E2
rs1656395	2	233429254	G	A	0.2674	5.74e-11	-0.0582401	0.0088911	5	EIF4E2
rs1656397	2	233428927	G	C	0.2674	5.767e-11	0.0582336	0.0088911	5	EIF4E2
rs2077930	2	233425867	G	A	0.2674	5.882e-11	0.0581951	0.0088892	5	EIF4E2
rs2077975	2	233425877	C	A	0.2674	5.882e-11	0.0581951	0.0088892	5	EIF4E2
rs2697780	2	233426857	C	T	0.2674	6.009e-11	0.0581664	0.0088892	5	EIF4E2
rs2573217	2	233427015	G	A	0.2674	6.146e-11	0.0581379	0.0088894	5	EIF4E2
rs1729246	2	233426816	G	T	0.2684	6.185e-11	-0.0581303	0.0088895	5	EIF4E2
rs1656400	2	233427783	G	A	0.2674	6.214e-11	0.0581304	0.0088905	5	EIF4E2
rs1071997	2	233425541	C	T	0.2674	6.245e-11	-0.058115	0.0088892	5	EIF4E2
rs1190442	2	233422205	G	T	0.2674	6.246e-11	-0.0581295	0.0088914	5	EIF4E2
rs6749955	2	233437917	G	T	0.2674	6.287e-11	-0.0581737	0.0088995	5	EIF4E2
rs1656401	2	233426601	G	A	0.2674	6.34e-11	-0.0580944	0.0088891	5	EIF4E2
rs3108614	2	233425485	G	T	0.2674	6.386e-11	-0.0580853	0.0088891	5	EIF4E2
rs2077929	2	233425738	G	A	0.2674	6.424e-11	0.058077	0.0088891	5	EIF4E2
rs3021411	2	233425224	G	A	0.2674	6.426e-11	0.0580765	0.0088891	5	EIF4E2
rs1729254	2	233428809	G	A	0.2674	6.486e-11	-0.0580801	0.0088915	5	EIF4E2
rs2950878	2	233424954	C	T	0.2674	6.69e-11	0.0580253	0.0088894	5	EIF4E2
rs1190439	2	233422390	G	A	0.2674	6.75e-11	0.0580293	0.0088919	5	EIF4E2
rs1729252	2	233428582	G	A	0.2674	7.019e-11	0.0579719	0.008891	5	EIF4E2
rs1729251	2	233428518	G	A	0.2674	7.088e-11	0.0579616	0.0088915	5	EIF4E2
rs1190440	2	233422274	G	A	0.2674	7.113e-11	0.0579597	0.0088919	5	EIF4E2
rs1190438	2	233423259	G	T	0.2674	7.314e-11	0.0579055	0.0088893	5	EIF4E2
rs1550097	2	233428275	C	T	0.2664	7.525e-11	0.0579481	0.0089017	5	EIF4E2
rs1550095	2	233428448	G	C	0.2684	7.696e-11	-0.0578538	0.0088918	5	EIF4E2
rs1656399	2	233427803	C	T	0.2674	7.716e-11	0.0578515	0.008892	5	EIF4E2
rs6761056	2	233437045	T	A	0.2674	8.651e-11	-0.0577493	0.0088998	5	EIF4E2
rs2880817	2	233453705	G	A	0.2744	9.611e-11	-0.0575114	0.0088849	5	AC073254.1
rs11676437	2	233453065	G	A	0.2744	1.249e-10	0.0571966	0.0088908	5	AC073254.1
rs1190443	2	233421879	C	T	0.2674	1.514e-10	0.0569823	0.008898	5	EIF4E2
rs1881492	2	233406998	G	T	0.2237	1.6e-10	0.0606326	0.0094805	5	CHRNG
rs1190441	2	233422237	G	A	0.2575	1.871e-10	-0.057075	0.0089578	5	EIF4E2
rs1190446	2	233420683	G	C	0.2525	1.875e-10	0.0573582	0.0090026	5	EIF4E2
rs1190456	2	233435104	C	T	0.2515	2.484e-10	0.0570402	0.009014	5	EIF4E2
rs1729257	2	233429451	G	A	0.2525	2.665e-10	0.0566903	0.0089741	5	EIF4E2
rs10173736	2	233454044	G	A	0.2694	2.679e-10	0.0563735	0.008925	5	AC073254.1
rs1550099	2	233428147	G	A	0.2565	2.887e-10	-0.0564677	0.0089564	5	EIF4E2
rs1729255	2	233429196	G	C	0.2525	3.26e-10	-0.0564281	0.008977	5	EIF4E2
rs1190444	2	233421679	G	A	0.2525	3.274e-10	0.0564711	0.0089848	5	EIF4E2
rs2276560	2	233450919	C	T	0.2644	3.514e-10	-0.0561354	0.008947	5	AC073254.1
rs11676436	2	233453063	G	A	0.2744	3.569e-10	0.055839	0.0089032	5	AC073254.1
rs4973544	2	233435535	G	A	0.2515	3.635e-10	-0.0565186	0.0090157	5	EIF4E2
rs10933398	2	233440544	G	A	0.2515	4.263e-10	-0.0561939	0.0089995	5	EIF4E2
rs6711722	2	233449650	T	A	0.2594	4.71e-10	-0.0558201	0.0089621	5	AC073254.1
rs7607107	2	233452344	G	T	0.2594	6.427e-10	0.0554259	0.0089692	5	AC073254.1
rs883803	2	233458453	C	T	0.2753	9.194e-10	0.0548614	0.0089602	5	AC073254.1
rs868746	2	233457831	G	A	0.2604	9.502e-10	0.0550539	0.0089993	5	AC073254.1
rs6437069	2	233456647	C	T	0.2674	1.273e-09	-0.0543817	0.0089579	5	AC073254.1
rs2853445	2	233386583	C	T	0.3757	3.96e-09	0.0461439	0.0078398	5	PRSS56
rs200735844	2	233295064	G	A	0.08449	6.806e-09	-0.0784762	0.0135405	5	AC068134.6
rs199640454	2	233295063	T	A	0.08449	6.806e-09	0.0784762	0.0135405	5	AC068134.6
rs1190437	2	233423796	G	C	0.2664	6.815e-09	-0.0546044	0.009422	5	EIF4E2
rs146604707	2	233256359	G	A	0.07555	6.815e-09	-0.080638	0.0139141	5	ECEL1P2
rs2695750	2	178830559	G	A	0.4751	7.758e-09	-0.0443723	0.0076853	4	PDE11A:AC011998.1
rs55804196	2	178834052	G	T	0.4751	8.337e-09	0.0442819	0.0076858	4	PDE11A:AC011998.1
rs1049109	2	233247027	C	T	0.07356	8.437e-09	-0.0807154	0.0140144	5	ALPP
rs2573080	2	178828390	C	T	0.4751	8.506e-09	-0.0442292	0.0076812	4	PDE11A:AC011998.1
rs12615720	2	178837811	C	T	0.4751	8.576e-09	-0.0442572	0.0076879	4	PDE11A:AC011998.1
rs2020213	2	178833406	C	A	0.4751	8.791e-09	-0.0442011	0.0076838	4	PDE11A:AC011998.1
rs940666	2	233458679	G	T	0.2604	8.869e-09	0.0533209	0.0092715	5	AC073254.1
rs2695103	2	178828249	G	A	0.4751	8.881e-09	0.0441736	0.0076813	4	PDE11A:AC011998.1
rs2573088	2	178836629	C	T	0.4751	8.94e-09	-0.0442022	0.0076877	4	PDE11A:AC011998.1
rs2695760	2	178835711	G	A	0.4751	8.943e-09	0.0442009	0.0076876	4	PDE11A:AC011998.1
rs1821628	2	178827816	G	C	0.4751	9.057e-09	-0.0441471	0.0076811	4	PDE11A:AC011998.1
rs1369520	2	178828065	T	A	0.4751	9.064e-09	-0.0441461	0.0076811	4	PDE11A:AC011998.1
rs2695752	2	178829531	C	T	0.4751	9.068e-09	-0.0441454	0.0076811	4	PDE11A:AC011998.1
rs2695749	2	178831537	G	A	0.4751	9.091e-09	-0.0441421	0.0076811	4	PDE11A:AC011998.1
rs2695751	2	178829639	G	A	0.4751	9.091e-09	-0.0441421	0.0076811	4	PDE11A:AC011998.1
rs2573081	2	178828507	G	C	0.4751	9.094e-09	-0.0441417	0.0076811	4	PDE11A:AC011998.1
rs1405645	2	178853378	G	A	0.4761	9.37e-09	-0.0441625	0.0076915	4	PDE11A:AC011998.1
rs2217839	2	178854060	C	T	0.4761	9.579e-09	0.0441485	0.007694	4	PDE11A:AC011998.1
rs55977653	2	233244843	G	A	0.07356	9.858e-09	-0.0803422	0.0140136	5	ALPP:AC068134.8
rs2853387	2	233291095	C	A	0.08449	1.035e-08	-0.0769962	0.0134493	5	AC068134.6
rs4075405	2	233253060	G	C	0.07356	1.168e-08	-0.0800639	0.0140355	5	ECEL1P2
rs4073596	2	233252637	C	T	0.07356	1.171e-08	0.0800427	0.0140329	5	ECEL1P2
rs11687072	2	233259466	G	A	0.07555	1.182e-08	0.0794005	0.0139244	5	ECEL1P2
rs73003804	2	233254840	G	A	0.07654	1.183e-08	-0.0792394	0.0138962	5	ECEL1P2
rs73001995	2	233251866	T	A	0.07356	1.23e-08	0.0799342	0.0140346	5	ECEL1P2
rs73001998	2	233252821	C	T	0.07356	1.239e-08	-0.0799156	0.0140344	5	ECEL1P2
rs2573237	2	233311289	G	C	0.07853	1.259e-08	-0.0783924	0.0137736	5	DIS3L2P1
rs1210070	2	233423788	G	C	0.2674	1.281e-08	-0.0535113	0.0094068	5	EIF4E2
rs73002000	2	233254052	C	T	0.07356	1.29e-08	-0.0798244	0.0140354	5	ECEL1P2
rs2853399	2	233296988	G	C	0.08648	1.339e-08	-0.0759686	0.0133723	5	DIS3L2P1
rs7599982	2	233247873	G	A	0.07356	1.344e-08	-0.079753	0.0140401	5	ALPP
rs7573222	2	233247934	C	A	0.07356	1.344e-08	0.079753	0.0140401	5	ALPP
rs7600132	2	233248198	C	A	0.07356	1.352e-08	-0.0797402	0.0140402	5	ALPP
rs28733638	2	233245045	C	T	0.07256	1.427e-08	-0.0809292	0.0142728	5	ALPP:AC068134.8
rs7591087	2	233310778	G	A	0.07654	1.476e-08	-0.0779664	0.0137644	5	DIS3L2P1
rs3762525	2	233242937	C	T	0.07455	1.557e-08	0.0794004	0.0140404	5	ALPP
rs2697789	2	233287587	G	A	0.07753	1.601e-08	-0.0778197	0.0137725	5	AC068134.6
rs3762526	2	233242938	C	A	0.07455	1.605e-08	0.0793245	0.0140399	5	ALPP
rs2678497	2	233298346	G	A	0.08549	1.633e-08	0.0755821	0.0133846	5	DIS3L2P1
rs12620827	2	233244703	C	T	0.07654	1.669e-08	0.0807682	0.0143124	5	ALPP:AC068134.8
rs3748969	2	233243645	C	A	0.07256	1.692e-08	-0.0790875	0.0140204	5	ALPP
rs1015303	2	233296197	G	A	0.08648	1.877e-08	-0.0748659	0.0133143	5	AC068134.6
rs2853383	2	233286473	C	T	0.07753	1.965e-08	0.0773433	0.0137742	5	AC068134.6
rs2741330	2	233287871	C	A	0.08648	1.969e-08	-0.0753173	0.0134143	5	AC068134.6
rs111524519	2	233271763	C	A	0.07654	1.992e-08	-0.0793833	0.0141435	5	ALPPL2
rs2853401	2	233297573	C	T	0.07753	2.009e-08	-0.0773585	0.0137864	5	DIS3L2P1
rs2697787	2	233302590	G	T	0.07654	2.054e-08	-0.0771652	0.0137614	5	DIS3L2P1
rs2853390	2	233292383	G	A	0.08648	2.248e-08	0.0748632	0.0133882	5	AC068134.6
rs2853391	2	233293330	G	A	0.07753	2.281e-08	-0.0770661	0.0137884	5	AC068134.6
rs2853407	2	233310094	C	T	0.07654	2.392e-08	-0.076199	0.0136534	5	DIS3L2P1
rs2853414	2	233302089	G	A	0.08549	2.395e-08	-0.074486	0.013347	5	DIS3L2P1
rs2853394	2	233295235	T	A	0.08648	2.415e-08	-0.0745694	0.0133654	5	AC068134.6
rs2678521	2	233288221	C	T	0.07853	2.425e-08	-0.0769641	0.0137965	5	AC068134.6
rs2697785	2	233298315	T	A	0.08549	2.498e-08	0.0745547	0.0133769	5	DIS3L2P1
rs35865139	2	233295066	C	T	0.08449	2.5e-08	-0.074492	0.013366	5	AC068134.6
rs2573218	2	233289781	G	A	0.08648	2.534e-08	0.0745942	0.01339	5	AC068134.6
rs2853436	2	233300748	G	A	0.08549	2.603e-08	0.0744142	0.0133688	5	DIS3L2P1
rs2853392	2	233293773	G	A	0.08648	2.644e-08	0.0744062	0.0133739	5	AC068134.6
rs11692385	2	146844029	T	A	0.4453	2.662e-08	0.042971	0.0077254	3	RNU7-2P
rs2853428	2	233304327	C	T	0.08449	2.683e-08	-0.0737602	0.0132639	5	DIS3L2P1
rs2678495	2	233297043	G	A	0.08648	2.722e-08	0.074276	0.0133627	5	DIS3L2P1
rs2573219	2	233288667	C	A	0.08648	2.809e-08	0.074328	0.0133854	5	AC068134.6
rs2678504	2	233308043	G	C	0.07753	2.837e-08	0.0752799	0.013561	5	DIS3L2P1
rs2853413	2	233301992	T	A	0.08549	2.97e-08	-0.0740062	0.0133508	5	DIS3L2P1
rs2678498	2	233298634	C	T	0.08549	2.98e-08	0.0741023	0.0133695	5	DIS3L2P1
rs2678502	2	233306562	G	A	0.07753	2.995e-08	0.0751529	0.0135613	5	DIS3L2P1
rs2853398	2	233296839	G	A	0.07853	3.037e-08	-0.0762523	0.0137658	5	DIS3L2P1
rs2741331	2	233288749	G	T	0.08648	3.053e-08	0.0739484	0.013352	5	AC068134.6
rs2678505	2	233309066	G	A	0.07753	3.067e-08	0.07509	0.0135601	5	DIS3L2P1
rs2678499	2	233300280	G	A	0.08549	3.099e-08	0.0739177	0.0133527	5	DIS3L2P1
rs9973405	2	233299945	G	C	0.08549	3.111e-08	0.0739086	0.0133528	5	DIS3L2P1
rs139390240	2	233271438	C	T	0.07753	3.125e-08	-0.0778215	0.0140617	5	ALPPL2
rs2945422	2	233304374	C	T	0.08549	3.258e-08	0.0735596	0.0133092	5	DIS3L2P1
rs2016340	2	146991064	G	A	0.4632	3.353e-08	-0.0426102	0.0077165	3	RPL17P12
rs2573231	2	233299713	G	A	0.08549	3.364e-08	-0.0737306	0.0133538	5	DIS3L2P1
rs73995604	2	233304443	C	T	0.08449	3.386e-08	0.0752809	0.0136374	5	DIS3L2P1
rs2573229	2	233299064	C	T	0.08549	3.405e-08	-0.0737156	0.0133561	5	DIS3L2P1
rs2853404	2	233299544	T	A	0.08549	3.458e-08	-0.0736737	0.0133551	5	DIS3L2P1
rs2917081	2	233307905	G	A	0.07753	3.536e-08	-0.0750418	0.0136129	5	DIS3L2P1
rs3020202	2	233307916	G	A	0.07753	3.544e-08	-0.0750357	0.0136127	5	DIS3L2P1
rs2853432	2	233307096	C	T	0.07753	3.553e-08	-0.0750287	0.0136125	5	DIS3L2P1
rs2853430	2	233305999	C	T	0.07654	3.569e-08	-0.0756169	0.0137211	5	DIS3L2P1
rs2853431	2	233306029	C	T	0.07654	3.577e-08	-0.0756114	0.0137212	5	DIS3L2P1
rs2853400	2	233297547	G	C	0.07952	3.594e-08	-0.0756152	0.013724	5	DIS3L2P1
rs2853412	2	233301853	G	A	0.07753	3.649e-08	-0.0757415	0.0137536	5	DIS3L2P1
rs10928286	2	146992642	G	T	0.4622	3.695e-08	0.043612	0.0079225	3	RPL17P12
rs2573232	2	233300046	C	T	0.08648	3.703e-08	0.0734666	0.0133467	5	DIS3L2P1
rs73001973	2	233241575	G	A	0.07157	3.756e-08	-0.0775088	0.0140876	5	ALPP
rs2853415	2	233303166	G	A	0.07654	3.771e-08	-0.0756611	0.0137535	5	DIS3L2P1
rs2853405	2	233299668	G	A	0.08549	3.795e-08	0.073456	0.0133553	5	DIS3L2P1
rs11678251	2	233271287	G	A	0.07753	3.817e-08	-0.0773186	0.0140602	5	ALPPL2
rs2853385	2	233290412	C	T	0.08648	3.826e-08	0.0735848	0.0133822	5	AC068134.6
rs2853421	2	233304020	C	T	0.07853	3.945e-08	-0.0753253	0.0137122	5	DIS3L2P1
rs1130335	2	233243586	C	T	0.07256	3.947e-08	-0.0773542	0.0140818	5	ALPP
rs62169487	2	146862268	T	A	0.4245	3.952e-08	-0.0423537	0.0077105	3	RNU7-2P
rs2945420	2	233272146	G	C	0.07753	4.174e-08	-0.0770605	0.0140536	5	ALPPL2
rs2573230	2	233299085	C	T	0.07853	4.233e-08	-0.0754013	0.0137572	5	DIS3L2P1
rs73003851	2	233278276	G	A	0.0835	4.422e-08	-0.0746954	0.0136477	5	AC068134.5
rs2853393	2	233294252	G	A	0.08052	4.573e-08	0.0750179	0.0137215	5	AC068134.6
rs2678500	2	233300449	G	A	0.08549	4.743e-08	0.0726948	0.0133124	5	DIS3L2P1
rs2741317	2	233278040	C	T	0.0835	4.824e-08	0.074493	0.0136492	5	AC068134.5
rs1014560	2	146982240	T	A	0.4652	4.921e-08	-0.042054	0.0077105	3	RPL17P12
rs10928285	2	146992641	G	A	0.4622	4.969e-08	-0.0431858	0.0079205	3	RPL17P12
rs7579316	2	146878893	C	A	0.4245	4.984e-08	-0.0422798	0.0077551	3	RNU7-2P
rs9878224	3	41159226	C	T	0.4742	1.227e-09	-0.0475182	0.0078198	6	RP11-372H2.1
rs9820407	3	41159224	G	A	0.4751	1.336e-09	-0.0474109	0.0078196	6	RP11-372H2.1
rs7609599	3	41164756	G	A	0.4742	2.308e-09	-0.0469041	0.0078507	6	RP11-372H2.1
rs6599143	3	41165616	G	A	0.4732	3.471e-09	-0.0464149	0.0078568	6	RP11-372H2.1
rs7642431	3	41164908	C	T	0.4732	3.942e-09	0.046222	0.0078521	6	RP11-372H2.1
rs34695788	3	41166131	G	A	0.4781	4.645e-09	-0.0459048	0.0078343	6	RP11-372H2.1
rs35135108	3	41166291	C	T	0.4781	4.652e-09	-0.0459025	0.0078343	6	RP11-372H2.1
rs6762550	3	41161576	G	A	0.4791	4.793e-09	0.0457171	0.0078093	6	RP11-372H2.1
rs11720396	3	41162974	G	A	0.4761	5.138e-09	0.0457192	0.0078251	6	RP11-372H2.1
rs4437116	3	41161343	C	T	0.4791	5.185e-09	0.0456038	0.0078074	6	RP11-372H2.1
rs108606	3	41155615	G	A	0.4672	5.186e-09	-0.0455024	0.0077901	6	RP11-372H2.1
rs6772565	3	41157267	G	A	0.4791	6.145e-09	-0.0452534	0.0077852	6	RP11-372H2.1
rs1156916	3	41158322	T	A	0.4781	6.32e-09	0.0452544	0.0077916	6	RP11-372H2.1
rs4973920	3	41155345	C	A	0.4662	6.417e-09	0.0452637	0.0077967	6	RP11-372H2.1
rs1984856	3	41157575	C	A	0.4771	6.984e-09	-0.0451646	0.0077987	6	RP11-372H2.1
rs374668	3	41175092	C	A	0.4742	8.366e-09	-0.0452973	0.0078629	6	RP11-372H2.1
rs12485899	3	41160573	C	T	0.4602	8.401e-09	-0.0455101	0.0079008	6	RP11-372H2.1
rs378422	3	41168253	G	A	0.4801	8.88e-09	0.045168	0.0078542	6	RP11-372H2.1
rs4974070	3	41167353	C	A	0.4801	9.34e-09	0.0450934	0.0078529	6	RP11-372H2.1
rs417183	3	41168852	C	A	0.4781	9.632e-09	0.0450777	0.0078573	6	RP11-372H2.1
rs2371447	3	41171177	G	T	0.4781	1.081e-08	-0.0448402	0.0078426	6	RP11-372H2.1
rs58183061	3	41175322	G	T	0.4791	1.125e-08	0.0448213	0.0078486	6	RP11-372H2.1
rs454690	3	41179628	G	C	0.4821	1.237e-08	-0.044855	0.0078769	6	RP11-372H2.1
rs436792	3	41153124	C	A	0.4692	1.254e-08	0.0437715	0.0076897	6	RP11-372H2.1
rs440640	3	41147769	G	T	0.4672	1.296e-08	-0.0437362	0.0076912	6	RP11-372H2.1
rs7621892	3	41168607	C	A	0.4801	1.346e-08	-0.0446048	0.0078527	6	RP11-372H2.1
rs389264	3	41153556	C	T	0.4682	1.367e-08	-0.0436404	0.0076866	6	RP11-372H2.1
rs17280306	3	41168084	C	T	0.4831	1.397e-08	0.0444808	0.0078397	6	RP11-372H2.1
rs7632244	3	41168955	G	C	0.4831	1.405e-08	0.0444718	0.0078395	6	RP11-372H2.1
rs2109633	3	41171732	C	T	0.4781	1.431e-08	0.0444699	0.0078434	6	RP11-372H2.1
rs446717	3	41147757	G	A	0.4662	1.525e-08	-0.0435175	0.0076904	6	RP11-372H2.1
rs369145	3	41174299	C	T	0.4751	1.569e-08	-0.0444866	0.0078684	6	RP11-372H2.1
rs436767	3	41153171	C	T	0.4702	1.622e-08	0.0434098	0.0076857	6	RP11-372H2.1
rs375583	3	41177604	G	A	0.4801	1.704e-08	-0.0443894	0.007871	6	RP11-372H2.1
rs368006	3	41141192	G	T	0.4712	1.726e-08	-0.0432385	0.0076699	6	RP11-372H2.1
rs12488439	3	41147971	C	T	0.4712	1.953e-08	0.0431236	0.0076785	6	RP11-372H2.1
rs62260279	3	41140284	G	A	0.4751	2.137e-08	0.0429338	0.007666	6	RP11-372H2.1
rs2024219	3	41146355	C	T	0.4722	2.146e-08	0.0429841	0.007676	6	RP11-372H2.1
rs389387	3	41181612	C	T	0.5	2.147e-08	0.0441604	0.0078862	6	RP11-372H2.1
rs386132	3	41142576	C	T	0.4702	2.191e-08	0.0429378	0.0076727	6	RP11-372H2.1
rs87938	3	41137672	G	A	0.4612	2.28e-08	-0.0428228	0.0076616	6	RP11-372H2.1
rs9832204	3	41180345	C	T	0.4821	2.667e-08	-0.0438675	0.007887	6	RP11-372H2.1
rs423937	3	41140413	G	A	0.4712	2.834e-08	0.0425632	0.0076672	6	RP11-372H2.1
rs423170	3	41145025	C	T	0.4553	2.942e-08	0.0427377	0.0077076	6	RP11-372H2.1
rs380893	3	41135633	G	A	0.4612	2.947e-08	-0.0425071	0.0076665	6	RP11-372H2.1
rs428903	3	41136713	G	C	0.4632	3.098e-08	0.0424197	0.0076628	6	RP11-372H2.1
rs430848	3	41120417	G	A	0.4662	3.113e-08	-0.0424342	0.0076666	6	RP11-372H2.1
rs107253	3	41137232	C	T	0.4672	3.236e-08	0.0423323	0.0076576	6	RP11-372H2.1
rs399996	3	41138550	C	T	0.4672	3.24e-08	-0.0423443	0.0076601	6	RP11-372H2.1
rs412476	3	41119680	G	C	0.4652	3.344e-08	0.0423553	0.0076698	6	RP11-372H2.1
rs87939	3	41137844	G	A	0.4652	3.362e-08	0.0422811	0.0076576	6	RP11-372H2.1
rs440719	3	41136055	G	T	0.4632	3.384e-08	0.0423132	0.007665	6	RP11-372H2.1
rs378967	3	41139102	C	T	0.4672	3.426e-08	0.0422756	0.0076612	6	RP11-372H2.1
rs55908060	3	41136285	G	A	0.4672	3.611e-08	0.0421916	0.0076588	6	RP11-372H2.1
rs387329	3	41111035	T	A	0.4682	3.638e-08	0.0425265	0.0077215	6	RP11-372H2.1
rs411124	3	41135363	G	C	0.4642	3.673e-08	-0.0422016	0.0076648	6	RP11-372H2.1
rs431867	3	41119907	G	A	0.4652	3.809e-08	-0.042177	0.0076693	6	RP11-372H2.1
rs376362	3	41111939	T	A	0.4692	3.818e-08	0.0424719	0.0077235	6	RP11-372H2.1
rs384097	3	41126731	C	T	0.4642	3.889e-08	0.0421124	0.0076626	6	RP11-372H2.1
rs401680	3	41127094	T	A	0.4642	3.889e-08	-0.0421674	0.0076726	6	RP11-372H2.1
rs398993	3	41143191	G	A	0.4761	4.147e-08	0.0421648	0.007688	6	RP11-372H2.1
rs442115	3	41118450	G	T	0.4682	4.148e-08	-0.0420819	0.007673	6	RP11-372H2.1
rs419918	3	41118898	G	C	0.4732	4.158e-08	0.0420202	0.0076623	6	RP11-372H2.1
rs383911	3	41122345	G	A	0.4662	4.29e-08	0.0419707	0.007661	6	RP11-372H2.1
rs416486	3	41113076	C	T	0.4672	4.387e-08	-0.0423073	0.007728	6	RP11-372H2.1
rs415997	3	41129297	C	A	0.4702	4.414e-08	0.0419178	0.0076584	6	RP11-372H2.1
rs367027	3	41133421	G	A	0.4632	4.509e-08	-0.041955	0.0076705	6	RP11-372H2.1
rs450615	3	41133610	G	A	0.4652	4.548e-08	0.0419111	0.0076646	6	RP11-372H2.1
rs62259232	3	41112656	G	A	0.4781	4.583e-08	0.0422054	0.0077203	6	RP11-372H2.1
rs10490823	3	41123735	C	T	0.4732	4.764e-08	0.0417773	0.0076517	6	RP11-372H2.1
rs74764079	4	81952637	T	A	0.02883	7.612e-09	0.134393	0.0232642	7	BMP3
rs72870298	4	81978176	G	A	0.04076	4.039e-08	-0.107898	0.0196567	7	BMP3
rs80093364	4	81978791	G	A	0.04076	4.328e-08	-0.107735	0.0196707	7	BMP3
rs12193446	6	129820038	G	A	0.09742	1.197e-42	0.181301	0.0132452	10	LAMA2
rs7744813	6	73643289	C	A	0.3877	2.303e-24	0.0800986	0.007864	8	KCNQ5
rs12205363	6	129834629	C	T	0.08151	6.29e-24	0.157794	0.0156429	10	LAMA2
rs2226137	6	73633001	G	A	0.4115	5.696e-23	-0.0760623	0.0077075	8	KCNQ5
rs4374796	6	73638262	C	A	0.4165	8.969e-23	0.0757586	0.0077124	8	KCNQ5
rs6929347	6	73629566	G	A	0.4125	1.119e-22	-0.0755323	0.0077069	8	KCNQ5
rs11154478	6	129764365	G	A	0.08946	1.644e-22	-0.141797	0.0145258	10	LAMA2
rs9293917	6	73626123	G	A	0.4125	4.556e-22	-0.0743653	0.0077	8	KCNQ5
rs951762	6	73626639	C	A	0.4115	9.433e-22	-0.0738745	0.007709	8	KCNQ5
rs6453610	6	73612549	G	A	0.4135	1.142e-21	-0.0737779	0.0077148	8	KCNQ5
rs7755521	6	73614941	G	A	0.4135	1.533e-21	0.0735598	0.0077166	8	KCNQ5
rs7775087	6	73606783	G	T	0.4165	2.255e-21	0.0731582	0.0077069	8	KCNQ5
rs9492338	6	129842538	G	C	0.1143	2.336e-18	0.114683	0.013122	10	LAMA2
rs73599214	6	129761361	G	A	0.1014	5.731e-17	0.111364	0.0133042	10	LAMA2
rs9342984	6	73598305	C	T	0.4414	1.222e-16	0.0630257	0.0076109	8	KCNQ5
rs7770802	6	73593308	G	A	0.4404	1.335e-16	0.0629535	0.0076119	8	KCNQ5
rs6909572	6	73592354	G	T	0.4404	1.446e-16	-0.0628822	0.007612	8	KCNQ5
rs7770776	6	73593255	G	A	0.4404	1.483e-16	0.0628587	0.007612	8	KCNQ5
rs7771181	6	73593680	C	A	0.4404	1.554e-16	0.0628167	0.007612	8	KCNQ5
rs9351953	6	73595537	G	A	0.4404	1.577e-16	0.062803	0.007612	8	KCNQ5
rs3920868	6	73595550	G	A	0.4443	1.611e-16	-0.0627518	0.0076081	8	KCNQ5
rs9350475	6	73598117	G	T	0.4404	1.623e-16	-0.0627754	0.0076118	8	KCNQ5
rs9342983	6	73594026	T	A	0.4404	1.623e-16	0.062777	0.007612	8	KCNQ5
rs7758801	6	73594746	C	T	0.4404	1.861e-16	-0.0626523	0.007612	8	KCNQ5
rs6903864	6	73591559	C	T	0.4404	2.256e-16	-0.0625224	0.0076176	8	KCNQ5
rs547784407	6	129799428	C	T	0.03082	4.237e-16	0.16397	0.0201646	10	LAMA2
rs2096182	6	73577780	G	C	0.4334	5.906e-16	0.0622077	0.0076883	8	KCNQ5
rs9492336	6	129839479	C	T	0.1074	8.659e-16	-0.109746	0.0136423	10	LAMA2
rs2326823	6	129842188	G	C	0.1074	8.96e-16	0.109713	0.0136454	10	LAMA2
rs77374579	6	129841230	G	A	0.1074	9.615e-16	-0.109524	0.0136365	10	LAMA2
rs9402138	6	129836169	G	C	0.1064	1.001e-15	0.109709	0.013668	10	LAMA2
rs2211390	6	73578654	C	A	0.4344	1.332e-15	-0.0613855	0.0076813	8	KCNQ5
rs12211380	6	73586688	C	T	0.4344	1.352e-15	-0.0612744	0.0076692	8	KCNQ5
rs4706515	6	73578415	G	A	0.4344	1.387e-15	-0.061348	0.0076814	8	KCNQ5
rs11154474	6	129732674	G	A	0.0825	8.37e-15	0.120451	0.0155183	10	LAMA2
rs12195178	6	129793012	C	T	0.04573	9.259e-15	-0.137707	0.0177708	10	LAMA2
rs12529433	6	73613196	G	T	0.335	2.046e-14	-0.0620045	0.0081076	8	KCNQ5
rs6909225	6	73608356	G	A	0.33	2.078e-14	0.0619929	0.0081082	8	KCNQ5
rs6913925	6	73614657	G	A	0.333	2.286e-14	0.0618969	0.0081086	8	KCNQ5
rs71573567	6	73611084	C	T	0.332	2.344e-14	0.0618652	0.0081079	8	KCNQ5
rs9360614	6	73610315	C	T	0.332	2.367e-14	0.0618564	0.0081081	8	KCNQ5
rs6915633	6	73609805	C	T	0.332	2.383e-14	0.0618482	0.008108	8	KCNQ5
rs9360616	6	73616236	C	A	0.33	2.437e-14	0.0618793	0.0081152	8	KCNQ5
rs6909147	6	73608543	G	A	0.332	2.524e-14	-0.0617779	0.0081066	8	KCNQ5
rs9351954	6	73616944	C	T	0.333	2.693e-14	-0.0617133	0.0081071	8	KCNQ5
rs9360617	6	73617086	G	A	0.333	2.865e-14	-0.0616784	0.008111	8	KCNQ5
rs4388257	6	73622308	G	T	0.333	5.288e-14	-0.0609688	0.0081026	8	KCNQ5
rs9388711	6	129844985	C	T	0.1292	5.424e-14	0.0940877	0.0125095	10	RP1-69D17.4
rs9351949	6	73581987	G	A	0.4662	1.113e-13	-0.0569208	0.0076643	8	KCNQ5
rs4591808	6	73587489	C	A	0.4662	1.188e-13	-0.0567666	0.0076525	8	KCNQ5
rs12208392	6	129817167	G	T	0.2286	1.343e-13	0.0678597	0.009168	10	LAMA2
rs9360612	6	73603093	T	A	0.3449	2.075e-13	0.0593709	0.0080844	8	KCNQ5
rs1342337	6	73636235	G	A	0.3221	6.699e-13	-0.0587976	0.0081829	8	KCNQ5
rs9341390	6	73635638	G	T	0.3211	6.875e-13	0.0587836	0.008185	8	KCNQ5
rs7740837	6	73637113	G	A	0.3221	7.009e-13	0.0587483	0.008183	8	KCNQ5
rs6929515	6	73629543	C	T	0.3121	8.598e-13	0.0588738	0.0082326	8	KCNQ5
rs9360619	6	73632751	C	T	0.3131	9.073e-13	-0.0587842	0.0082286	8	KCNQ5
rs9351956	6	73630938	G	A	0.3121	9.754e-13	0.058714	0.0082302	8	KCNQ5
rs9351955	6	73630023	G	T	0.3121	9.852e-13	0.0587029	0.0082303	8	KCNQ5
rs4552693	6	73638210	C	T	0.3241	1.077e-12	-0.0582548	0.0081815	8	KCNQ5
rs1316784	6	73635005	C	T	0.3231	1.162e-12	0.0581767	0.0081825	8	KCNQ5
rs6924280	6	73642777	C	T	0.3131	1.172e-12	-0.0585859	0.0082415	8	KCNQ5
rs9360618	6	73629208	G	A	0.3201	1.299e-12	0.0582498	0.0082107	8	KCNQ5
rs2882328	6	73641100	G	T	0.3131	1.39e-12	0.0582047	0.0082152	8	KCNQ5
rs9342987	6	73630736	C	T	0.3201	1.395e-12	-0.0581611	0.0082096	8	KCNQ5
rs1935526	6	73641447	T	A	0.3131	1.538e-12	-0.058076	0.0082132	8	KCNQ5
rs1935527	6	73640327	G	T	0.3231	2.287e-12	-0.0575405	0.0082016	8	KCNQ5
rs9342986	6	73626650	C	T	0.3161	4.306e-12	0.0571889	0.0082562	8	KCNQ5
rs4897329	6	129849622	C	A	0.1233	1.786e-11	0.0869002	0.0129268	10	RP1-69D17.4
rs12197188	6	73621620	G	A	0.1392	6.226e-11	0.0689249	0.0105419	8	KCNQ5
rs6908756	6	73591871	T	A	0.3191	9.337e-11	0.0534655	0.0082543	8	KCNQ5
rs9360610	6	73596605	C	T	0.3201	9.374e-11	-0.0534544	0.0082533	8	KCNQ5
rs6930157	6	73592597	C	T	0.3191	9.957e-11	0.0533833	0.008254	8	KCNQ5
rs6924175	6	73591660	C	T	0.3191	1.01e-10	0.0533703	0.0082548	8	KCNQ5
rs11756197	6	73595205	G	A	0.3201	1.012e-10	-0.0533605	0.0082536	8	KCNQ5
rs6909241	6	73592137	T	A	0.3191	1.074e-10	0.0532921	0.0082545	8	KCNQ5
rs9360611	6	73598337	C	T	0.3201	1.139e-10	-0.0532552	0.0082601	8	KCNQ5
rs17800259	6	73601568	C	T	0.3211	1.162e-10	-0.0533684	0.0082816	8	KCNQ5
rs10805969	6	73589980	C	A	0.3221	1.975e-10	0.0526947	0.0082811	8	KCNQ5
rs9350473	6	73588519	G	A	0.3131	6.913e-10	0.051486	0.0083472	8	KCNQ5
rs3005769	6	73577736	C	A	0.3161	7.309e-10	0.0514596	0.0083549	8	KCNQ5
rs62412473	6	73588234	G	A	0.3141	7.499e-10	0.0513872	0.0083486	8	KCNQ5
rs117265661	6	129742466	G	A	0.01193	7.5e-10	0.155606	0.0252805	10	LAMA2
rs12664704	6	73586008	G	A	0.3131	7.56e-10	0.0514654	0.0083631	8	KCNQ5
rs76637210	6	129734020	G	T	0.0507	7.864e-10	-0.136555	0.0222125	10	LAMA2
rs2995346	6	73577308	G	A	0.3161	7.887e-10	-0.0514334	0.008367	8	KCNQ5
rs113623955	6	73587765	G	A	0.3141	8.081e-10	-0.0513514	0.0083589	8	KCNQ5
rs9351951	6	73583101	G	A	0.3131	8.152e-10	0.0514	0.0083687	8	KCNQ5
rs16882996	6	73588023	G	A	0.3141	8.246e-10	-0.0513157	0.0083574	8	KCNQ5
rs1891396	6	73583366	C	T	0.3131	8.449e-10	0.0513513	0.0083685	8	KCNQ5
rs9360608	6	73588965	G	A	0.3131	8.605e-10	-0.0511923	0.0083466	8	KCNQ5
rs9342981	6	73588778	G	A	0.3131	8.66e-10	-0.051186	0.0083469	8	KCNQ5
rs12526205	6	73579908	C	T	0.3131	8.843e-10	0.0513055	0.0083709	8	KCNQ5
rs3763159	6	73581495	C	T	0.3141	9.042e-10	0.0512707	0.0083701	8	KCNQ5
rs9351950	6	73582444	G	A	0.3141	9.383e-10	0.0512186	0.0083696	8	KCNQ5
rs9342980	6	73587549	G	T	0.3141	9.683e-10	-0.0511142	0.0083594	8	KCNQ5
rs1891398	6	73578526	T	A	0.3151	9.768e-10	0.0510295	0.0083475	8	KCNQ5
rs140242998	6	129783191	C	T	0.01789	1.309e-09	-0.194973	0.0321406	10	LAMA2
rs112348907	6	73587953	G	A	0.3141	1.935e-09	-0.0503299	0.0083838	8	KCNQ5
rs111549718	6	73587952	C	T	0.3131	2.025e-09	0.0503138	0.0083916	8	KCNQ5
rs1204834	6	116513954	T	A	0.4901	1.19e-08	0.0438821	0.007697	9	NT5DC1
rs7775030	6	129802971	G	A	0.2376	2.14e-08	0.0507837	0.009068	10	LAMA2
rs977608	6	129854355	C	A	0.1103	2.251e-08	0.0745707	0.0133364	10	RP1-69D17.4
rs9402139	6	129856840	C	T	0.02087	4.438e-08	0.133067	0.0243157	10	RP1-69D17.4
rs150292886	7	158994333	G	A	0.01789	1.802e-09	0.47712	0.0793259	11	PIP5K1P2
rs181768247	7	159083860	C	A	0.00497	2.033e-08	-0.51368	0.0915785	11	PIP5K1P2
rs118073992	7	158789695	G	C	0.02187	2.485e-08	-0.362741	0.0650733	11	LINC00689
rs189211519	7	159032363	G	A	0.00497	2.608e-08	0.50587	0.090887	11	PIP5K1P2
rs184920644	7	159110141	C	T	0.003976	2.765e-08	0.507011	0.0912601	11	PIP5K1P2
rs72621438	8	60178580	G	C	0.3459	5.644e-17	0.0674573	0.0080571	13	SNORA51
rs10089517	8	60178721	C	A	0.3449	4.019e-15	-0.0635237	0.0080877	13	SNORA51
rs10113215	8	60132194	G	A	0.334	5.01e-15	0.0641429	0.0081954	13	SNORA51
rs7821794	8	60137077	G	A	0.334	7.927e-15	-0.0634826	0.0081715	13	SNORA51
rs2137278	8	40734706	C	A	0.2356	1.478e-14	0.0746024	0.009702	12	ZMAT4
rs2137277	8	40734662	G	A	0.2366	1.593e-14	0.0745177	0.009703	12	ZMAT4
rs11776583	8	40710731	C	A	0.2435	3.16e-14	-0.0726055	0.009564	12	ZMAT4
rs4736884	8	40739692	G	A	0.2505	4.515e-14	-0.0710972	0.0094228	12	ZMAT4
rs869422	8	40723970	G	A	0.2515	4.656e-14	0.0709758	0.0094117	12	ZMAT4
rs16890057	8	40726582	G	A	0.2525	4.849e-14	-0.070952	0.0094152	12	ZMAT4
rs7829127	8	40726394	G	A	0.2525	4.91e-14	0.0708901	0.009409	12	ZMAT4
rs35015019	8	40738801	G	A	0.2515	5.134e-14	0.0709312	0.0094217	12	ZMAT4
rs72644322	8	40736663	G	A	0.2147	5.302e-14	-0.0756075	0.0100485	12	ZMAT4
rs16890054	8	40723038	C	A	0.2306	9.738e-14	0.0722673	0.0097076	12	ZMAT4
rs72641600	8	40722869	G	T	0.2207	1.651e-13	-0.0728249	0.0098754	12	ZMAT4
rs6994354	8	40729498	G	T	0.2306	1.705e-13	-0.0716318	0.0097192	12	ZMAT4
rs4736886	8	40743752	C	T	0.2286	2.868e-13	-0.0710971	0.0097388	12	ZMAT4
rs72632903	8	40742057	C	A	0.2286	3.426e-13	0.0708216	0.0097329	12	ZMAT4
rs4531042	8	60088688	G	A	0.3668	3.909e-11	-0.0525989	0.0079605	13	SNORA51
rs201903537	8	60083923	C	T	0.3668	7.664e-11	-0.0518804	0.0079729	13	SNORA51
rs7830626	8	60135406	C	T	0.4026	8.635e-11	0.0507694	0.0078238	13	SNORA51
rs7005382	8	40752243	G	A	0.2495	8.993e-11	0.0606549	0.009356	12	ZMAT4
rs11777176	8	60176329	C	T	0.3986	9.194e-11	-0.0512329	0.0079068	13	SNORA51
rs7839518	8	60136941	C	T	0.4026	1.012e-10	0.0505629	0.0078209	13	SNORA51
rs4317556	8	60145053	G	A	0.4016	1.099e-10	0.0506537	0.00785	13	SNORA51
rs4636195	8	60171226	C	T	0.3996	1.243e-10	-0.0505473	0.0078563	13	SNORA51
rs13254457	8	40707884	C	A	0.2604	1.353e-10	0.057237	0.0089139	12	ZMAT4
rs12675344	8	60146268	G	C	0.4016	1.397e-10	0.0503408	0.0078458	13	SNORA51
rs12682313	8	60172257	G	A	0.3996	1.515e-10	-0.0503225	0.0078582	13	SNORA51
rs28751268	8	60163438	G	T	0.3996	1.533e-10	0.0502438	0.0078481	13	SNORA51
rs9643509	8	60160921	G	A	0.3996	1.543e-10	-0.0502276	0.0078467	13	SNORA51
rs4571722	8	60164180	C	T	0.3996	1.576e-10	-0.0502043	0.007847	13	SNORA51
rs4317557	8	60161560	G	A	0.3996	1.673e-10	0.0501321	0.007847	13	SNORA51
rs4738765	8	60164981	G	A	0.3996	1.693e-10	0.0501189	0.0078472	13	SNORA51
rs28857172	8	60163338	G	C	0.3996	1.695e-10	0.050122	0.0078478	13	SNORA51
rs7815739	8	60194032	C	T	0.2078	1.778e-10	-0.0618197	0.0096905	13	SNORA51
rs4738766	8	60165107	T	A	0.3996	1.884e-10	-0.0499928	0.0078475	13	SNORA51
rs12674492	8	60149489	G	T	0.3996	2.047e-10	-0.0498786	0.0078453	13	SNORA51
rs7015454	8	60168015	C	T	0.3996	2.048e-10	-0.0498895	0.0078471	13	SNORA51
rs7003844	8	60150237	G	C	0.3996	2.053e-10	0.0498758	0.0078454	13	SNORA51
rs10107159	8	60148394	C	T	0.3996	2.054e-10	-0.0498743	0.0078453	13	SNORA51
rs10957083	8	60147766	T	A	0.3996	2.106e-10	-0.0498444	0.0078453	13	SNORA51
rs7843283	8	60167514	C	T	0.3996	2.193e-10	-0.0498364	0.0078517	13	SNORA51
rs28780415	8	60084046	C	T	0.3588	3.994e-10	-0.0506276	0.0080949	13	SNORA51
rs11778522	8	40706797	C	T	0.2575	7.421e-10	-0.0549977	0.0089328	12	ZMAT4
rs7001175	8	60190250	C	T	0.1988	8.302e-10	-0.0596838	0.009722	13	SNORA51
rs7001107	8	60190044	G	A	0.1998	8.457e-10	-0.0596562	0.0097222	13	SNORA51
rs7017099	8	60193026	G	A	0.1998	8.63e-10	-0.0594863	0.0096996	13	SNORA51
rs4329263	8	60190929	G	C	0.1988	8.912e-10	-0.059556	0.009719	13	SNORA51
rs9298009	8	60187644	G	T	0.1988	9.402e-10	-0.0595081	0.0097248	13	SNORA51
rs10104395	8	60187754	C	T	0.1988	9.406e-10	-0.0595047	0.0097243	13	SNORA51
rs10089184	8	60185674	C	T	0.1988	9.518e-10	-0.0594957	0.0097258	13	SNORA51
rs10088994	8	60185632	T	A	0.1988	9.623e-10	0.0594791	0.0097259	13	SNORA51
rs9298008	8	60187289	C	T	0.1988	1.039e-09	0.0593527	0.0097248	13	SNORA51
rs7832404	8	60178041	G	A	0.4831	2.585e-09	0.0456057	0.0076571	13	SNORA51
rs7837791	8	60179086	G	T	0.4841	3.191e-09	-0.0453098	0.0076518	13	SNORA51
rs4568609	8	60046126	C	A	0.3628	3.735e-09	0.0468481	0.0079464	13	SNORA51
rs7000999	8	60190146	C	T	0.164	1.69e-08	-0.0586343	0.0103942	13	SNORA51
rs57168034	8	60134471	G	A	0.1899	1.737e-08	-0.0567146	0.0100623	13	SNORA51
rs12674861	8	60191331	G	A	0.164	1.738e-08	0.0585276	0.0103842	13	SNORA51
rs10099943	8	60193525	G	A	0.164	1.742e-08	-0.0584626	0.0103733	13	SNORA51
rs9657027	8	60188923	C	T	0.164	1.856e-08	0.0584665	0.0103943	13	SNORA51
rs9298010	8	60192436	G	A	0.164	1.868e-08	0.0582368	0.0103554	13	SNORA51
rs10112807	8	60190432	G	A	0.164	1.951e-08	0.0583693	0.0103929	13	SNORA51
rs10104633	8	60187823	G	A	0.164	2.199e-08	-0.0581903	0.0103993	13	SNORA51
rs28433589	8	60182302	T	A	0.164	2.21e-08	-0.0582546	0.0104125	13	SNORA51
rs28409996	8	60181254	G	A	0.164	2.244e-08	0.0582291	0.0104128	13	SNORA51
rs78942233	8	60180806	C	T	0.164	2.276e-08	0.0582082	0.0104136	13	SNORA51
rs12547193	8	60186467	G	A	0.164	2.335e-08	-0.0580892	0.0104007	13	SNORA51
rs4518649	8	60190950	C	T	0.4761	2.456e-08	-0.0426855	0.0076547	13	SNORA51
rs7016940	8	60192873	G	C	0.4761	2.653e-08	-0.0425829	0.0076548	13	SNORA51
rs16924763	8	60131746	C	T	0.1899	2.781e-08	0.0558892	0.0100616	13	SNORA51
rs28785864	8	60081462	G	A	0.1769	2.795e-08	0.056773	0.0102223	13	SNORA51
rs9772649	8	60087384	G	A	0.1779	3.105e-08	0.0564094	0.0101907	13	SNORA51
rs13267110	8	40740936	G	A	0.169	3.199e-08	-0.0616744	0.0111523	12	ZMAT4
rs17648449	8	40739278	C	T	0.169	3.241e-08	0.0615736	0.0111387	12	ZMAT4
rs11780800	8	40710737	G	A	0.167	3.26e-08	0.0617561	0.0111738	12	ZMAT4
rs66957187	8	40725362	C	T	0.168	3.393e-08	0.0615475	0.0111502	12	ZMAT4
rs17648065	8	40716755	C	T	0.168	3.537e-08	-0.0614802	0.0111528	12	ZMAT4
rs28502676	8	60182353	T	A	0.164	3.745e-08	-0.0575871	0.0104656	13	SNORA51
rs6994518	8	60082967	C	A	0.1779	3.757e-08	-0.0561127	0.0101988	13	SNORA51
rs67147820	8	40725690	G	A	0.168	3.894e-08	-0.0613068	0.0111557	12	ZMAT4
rs6980853	8	71402828	C	T	0.3728	3.923e-08	0.0440764	0.0080222	14	RP11-333A23.4
rs4738091	8	71403213	C	T	0.3728	4.052e-08	-0.0440342	0.0080229	14	RP11-333A23.4
rs11780314	8	40714137	C	A	0.167	4.181e-08	-0.0611948	0.0111608	12	ZMAT4
rs28535519	8	60190763	C	T	0.164	4.254e-08	-0.0574545	0.0104844	13	SNORA51
rs6471770	8	60183720	C	T	0.165	4.262e-08	-0.0569361	0.0103905	13	SNORA51
rs28590194	8	60190762	T	A	0.164	4.31e-08	0.057429	0.0104842	13	SNORA51
rs7822365	8	60183048	C	T	0.165	4.319e-08	-0.0569356	0.0103949	13	SNORA51
rs7001259	8	60071509	G	C	0.1779	4.336e-08	0.0558701	0.0102016	13	SNORA51
rs6471771	8	60183767	C	T	0.165	4.408e-08	0.0569711	0.0104082	13	SNORA51
rs6471772	8	60183786	T	A	0.165	4.408e-08	0.056971	0.0104082	13	SNORA51
rs7832433	8	60066531	G	A	0.1759	4.698e-08	0.0557608	0.0102082	13	SNORA51
rs4515615	9	71805629	C	T	0.2078	1.485e-10	0.0600332	0.0093701	15	TJP2
rs11145588	9	71799196	C	T	0.2068	2.019e-10	-0.0595846	0.0093689	15	TJP2
rs11145582	9	71797444	G	C	0.2068	2.2e-10	0.0594671	0.0093698	15	TJP2
rs7469887	9	71794381	G	A	0.2068	2.563e-10	0.0592885	0.0093765	15	TJP2
rs1538583	9	71791547	G	A	0.2068	3.228e-10	-0.0589089	0.0093693	15	TJP2
rs56207218	9	71827135	C	T	0.2097	5.166e-10	-0.0583312	0.0093871	15	TJP2
rs62567129	9	71789104	G	A	0.2068	5.985e-10	0.0579595	0.0093622	15	TJP2
rs11145657	9	71815904	G	A	0.2068	7.121e-10	0.0577783	0.0093745	15	TJP2
rs12379822	9	71776750	G	A	0.2068	1.357e-09	0.056189	0.0092714	15	TJP2
rs11145461	9	71766119	C	T	0.2127	1.413e-09	0.0558393	0.0092235	15	TJP2
rs11145746	9	71834380	G	A	0.2097	1.714e-09	0.0568687	0.0094422	15	TJP2
rs11145465	9	71766593	C	A	0.2127	2.498e-09	0.0549088	0.0092105	15	TJP2
rs11145488	9	71770939	G	A	0.2127	3.107e-09	0.0547095	0.0092324	15	TJP2
rs11145442	9	71763362	C	T	0.2127	3.993e-09	0.054255	0.00922	15	TJP2
rs11145411	9	71753549	G	C	0.2087	4.857e-09	0.0546727	0.0093426	15	TJP2
rs11145415	9	71754153	C	T	0.2097	5.236e-09	0.0545567	0.0093427	15	TJP2
rs11145422	9	71755705	C	T	0.2087	5.59e-09	-0.0543773	0.0093294	15	TJP2
rs11145421	9	71754873	G	A	0.2058	5.942e-09	0.0542928	0.0093313	15	TJP2
rs11145351	9	71736688	G	C	0.2038	2.954e-08	-0.0525948	0.0094865	15	TJP2
rs11145477	9	71769197	G	A	0.1491	3.748e-08	0.0551681	0.0100263	15	TJP2
rs10824526	10	79083871	C	T	0.3588	3.579e-12	0.0546124	0.0078547	16	KCNMA1
rs71475646	10	79070782	G	A	0.3618	4.489e-12	0.0542604	0.0078401	16	KCNMA1
rs11002118	10	79080984	C	T	0.3618	6.274e-12	0.0538149	0.0078296	16	KCNMA1
rs6480859	10	79081948	C	T	0.3618	7.404e-12	0.0536415	0.0078313	16	KCNMA1
rs10824525	10	79077271	C	T	0.3618	7.614e-12	0.0535943	0.007829	16	KCNMA1
rs7919150	10	79084781	G	A	0.3608	7.805e-12	0.0536012	0.007834	16	KCNMA1
rs10824523	10	79072453	G	C	0.3618	7.965e-12	0.0535512	0.0078301	16	KCNMA1
rs7923107	10	79085683	C	T	0.3618	9.088e-12	0.0534344	0.0078347	16	KCNMA1
rs11002117	10	79079748	T	A	0.3618	9.323e-12	-0.0533795	0.0078308	16	KCNMA1
rs7897426	10	79065152	C	T	0.3429	1.018e-11	-0.0539592	0.0079306	16	KCNMA1
rs7895108	10	79061458	G	T	0.3429	1.061e-11	0.0539309	0.0079334	16	KCNMA1
rs11002120	10	79087031	C	T	0.3598	1.061e-11	0.0532914	0.0078393	16	KCNMA1
rs10824518	10	79063542	T	A	0.3439	1.182e-11	0.0537895	0.0079307	16	KCNMA1
rs12355027	10	79066773	C	T	0.333	1.21e-11	0.0540021	0.0079661	16	KCNMA1
rs11002108	10	79043417	G	A	0.333	1.304e-11	-0.0539934	0.0079775	16	KCNMA1
rs10509386	10	79086958	C	T	0.3598	1.314e-11	-0.0530492	0.0078393	16	KCNMA1
rs12358397	10	79067053	G	A	0.333	1.351e-11	-0.0538726	0.0079658	16	KCNMA1
rs10824527	10	79088004	C	T	0.3598	1.409e-11	-0.0529697	0.0078393	16	KCNMA1
rs11002137	10	79124594	C	T	0.3221	1.414e-11	-0.053955	0.0079857	16	KCNMA1:RP11-619F23.2
rs17407165	10	79057223	G	A	0.3429	1.589e-11	0.0534879	0.0079365	16	KCNMA1
rs11002140	10	79141036	C	T	0.3191	1.609e-11	-0.0539752	0.0080109	16	KCNMA1
rs10824531	10	79099713	C	A	0.3608	1.678e-11	0.0527542	0.0078368	16	KCNMA1
rs10824520	10	79068964	C	T	0.333	1.751e-11	0.0535824	0.0079671	16	KCNMA1
rs10509387	10	79099120	C	T	0.3598	1.841e-11	0.0526288	0.0078339	16	KCNMA1
rs17486753	10	79090112	T	A	0.3598	1.892e-11	0.0526229	0.0078377	16	KCNMA1
rs10824537	10	79152480	G	C	0.3151	1.899e-11	-0.0541378	0.0080639	16	KCNMA1
rs11002109	10	79052563	G	A	0.3429	1.923e-11	-0.0532476	0.0079335	16	KCNMA1
rs11002122	10	79088890	G	A	0.3608	1.996e-11	0.0525799	0.0078404	16	KCNMA1
rs11002123	10	79088922	C	T	0.3598	2.018e-11	-0.0525642	0.0078398	16	KCNMA1
rs61868384	10	79058197	G	A	0.333	2.241e-11	0.0533011	0.007968	16	KCNMA1
rs11596489	10	79054560	C	T	0.333	2.265e-11	0.0532901	0.0079682	16	KCNMA1
rs10824516	10	79052066	G	A	0.333	2.383e-11	0.0532322	0.0079684	16	KCNMA1
rs10824515	10	79051776	G	C	0.333	2.416e-11	0.0532162	0.0079684	16	KCNMA1
rs10824534	10	79137838	C	T	0.3181	2.589e-11	-0.0533785	0.0080049	16	KCNMA1
rs11002133	10	79111391	G	C	0.3201	2.781e-11	0.0531697	0.0079862	16	KCNMA1
rs7903931	10	79114690	C	T	0.3221	3.182e-11	-0.0528557	0.0079627	16	KCNMA1:RP11-619F23.2
rs11002125	10	79091401	T	A	0.3598	4.354e-11	-0.0547235	0.0083021	16	KCNMA1
rs7918140	10	79114120	G	C	0.3211	5.21e-11	0.0523014	0.0079669	16	KCNMA1
rs10509385	10	79086859	G	A	0.3181	6.574e-11	-0.0523504	0.0080168	16	KCNMA1
rs11002121	10	79087619	T	A	0.3181	8.056e-11	0.0521034	0.0080165	16	KCNMA1
rs10824539	10	79157133	C	A	0.2843	1.222e-10	-0.0540159	0.008392	16	KCNMA1
rs3900539	10	79159158	G	C	0.2793	1.647e-10	-0.0538885	0.0084318	16	KCNMA1
rs35782	10	79147436	C	T	0.3986	1.476e-09	-0.0477936	0.0079037	16	KCNMA1
rs655487	10	79080057	G	A	0.3996	2.337e-09	-0.0469653	0.0078636	16	KCNMA1
rs1457524	10	79105505	C	T	0.3996	3.821e-09	-0.0464039	0.0078761	16	KCNMA1
rs620354	10	79122378	C	A	0.3976	4.41e-09	-0.0461832	0.0078703	16	KCNMA1:RP11-619F23.2
rs11002150	10	79151308	C	T	0.2684	7.535e-09	-0.0483238	0.0083626	16	KCNMA1
rs11002126	10	79095025	C	T	0.3151	1.35e-08	0.0457919	0.0080624	16	KCNMA1
rs2045449	10	79145834	G	A	0.2714	1.4e-08	0.0472671	0.0083314	16	KCNMA1
rs10824530	10	79097666	G	A	0.3151	1.414e-08	-0.0457206	0.0080612	16	KCNMA1
rs1371457	10	79147833	C	A	0.2654	1.417e-08	0.0473815	0.0083545	16	KCNMA1
rs10762758	10	79146231	G	A	0.2674	1.438e-08	-0.0472805	0.0083405	16	KCNMA1
rs11002149	10	79148664	G	A	0.2664	1.485e-08	0.0473295	0.0083572	16	KCNMA1
rs11002127	10	79095616	G	T	0.3151	1.652e-08	0.0455212	0.0080641	16	KCNMA1
rs2045448	10	79145792	C	T	0.2714	1.89e-08	0.0467732	0.00832	16	KCNMA1
rs11002139	10	79129757	G	A	0.2744	1.9e-08	0.046626	0.0082951	16	KCNMA1:RP11-619F23.2
rs7909999	10	79136945	C	T	0.2753	2.035e-08	0.0465826	0.0083049	16	KCNMA1
rs61856083	10	79162267	C	T	0.2326	2.414e-08	0.0497755	0.0089213	16	KCNMA1
rs11817503	10	79161115	G	A	0.2376	2.425e-08	0.0494569	0.0088655	16	KCNMA1
rs61867280	10	79139555	C	T	0.2744	2.717e-08	0.0462229	0.0083153	16	KCNMA1
rs56877136	10	79161306	G	C	0.2376	2.883e-08	-0.0491863	0.0088649	16	KCNMA1
rs12769127	10	79134923	C	T	0.2744	3.377e-08	0.0458197	0.0082997	16	KCNMA1:RP11-619F23.2
rs11602008	11	40149305	T	A	0.172	7.195e-20	-0.0949374	0.0104045	17	LRRC4C
rs11606250	11	40149300	G	A	0.17	9.73e-20	0.0946133	0.0104063	17	LRRC4C
rs1381566	11	40149607	G	T	0.1869	6.22e-19	-0.0879781	0.0098985	17	LRRC4C
rs7936359	11	40148976	T	A	0.2316	9.51e-13	0.0649256	0.0090965	17	LRRC4C
rs1381567	11	40149684	C	T	0.2316	1.275e-12	-0.0637662	0.0089849	17	LRRC4C
rs2155413	11	84634790	C	A	0.4602	6.252e-09	0.0456127	0.0078509	18	DLG2
rs2374576	11	84638165	C	T	0.496	2.998e-08	0.0431795	0.0077919	18	DLG2
rs4943906	11	84638826	T	A	0.496	3.294e-08	-0.0430443	0.0077907	18	DLG2
rs56108400	12	56213297	G	T	0.1938	3.661e-14	-0.0685453	0.0090519	20	RP11-762I7.5:ORMDL2
rs3138142	12	56115585	C	T	0.1899	5.425e-14	-0.0683441	0.0090868	20	RP11-644F5.10:RDH5
rs5442	12	6954864	G	A	0.0666	2.147e-09	0.0880417	0.0147072	19	GNB3:CDCA3
rs112947941	12	6997808	G	A	0.06759	1.881e-08	-0.0847874	0.0150799	19	SPSB2:LRRC23
rs4772261	13	100711868	G	T	0.4722	3.014e-10	-0.0484382	0.007691	21	ASNSP3
rs9557356	13	100646731	T	A	0.4334	4.857e-10	-0.0484906	0.0077913	21	LINC00554
rs3742244	13	101256563	T	A	0.2624	5.107e-10	-0.0547942	0.0088154	22	TMTC4
rs4772260	13	100645723	C	T	0.4324	1.121e-09	0.0476097	0.0078162	21	LINC00554
rs112974712	13	101255774	C	T	0.2604	1.219e-09	0.0536131	0.0088213	22	TMTC4
rs7139771	13	100783325	G	A	0.3807	1.326e-09	0.0485337	0.0080033	21	PCCA
rs9585348	13	100756698	C	T	0.3787	1.365e-09	-0.0483497	0.0079792	21	PCCA
rs837285	13	101167935	G	C	0.325	1.396e-09	-0.050353	0.0083146	22	PCCA
rs7984311	13	100741752	G	A	0.3857	1.476e-09	-0.0482003	0.0079709	21	PCCA
rs9557380	13	100759821	T	A	0.3777	1.645e-09	-0.0481179	0.0079804	21	PCCA
rs7993746	13	100755646	G	A	0.3777	1.694e-09	0.0480649	0.0079779	21	PCCA
rs1577898	13	100766947	C	T	0.3787	1.856e-09	-0.0479361	0.0079761	21	PCCA
rs2066014	13	101227485	C	T	0.2773	2.043e-09	0.0513929	0.0085735	22	GGACT:RP11-151A6.4
rs1433230	13	100712544	G	A	0.4583	2.067e-09	0.0463392	0.007733	21	ASNSP3
rs7991180	13	100751842	T	A	0.3837	2.292e-09	0.0475495	0.0079572	21	PCCA
rs7991032	13	100751802	T	A	0.3827	2.355e-09	0.0475119	0.0079568	21	PCCA
rs7991210	13	100751905	G	A	0.3827	2.442e-09	0.0474654	0.0079569	21	PCCA
rs7339213	13	100774556	C	T	0.3847	2.651e-09	-0.0472272	0.0079349	21	PCCA
rs4772310	13	101233773	G	A	0.2694	2.689e-09	-0.0511127	0.008591	22	GGACT
rs7326758	13	100781445	G	A	0.3827	2.72e-09	0.0471633	0.0079297	21	PCCA
rs6491544	13	100751208	C	T	0.3837	2.756e-09	0.0472778	0.0079518	21	PCCA
rs72661048	13	101254758	G	C	0.2614	2.816e-09	0.0520103	0.008753	22	TMTC4
rs837343	13	101185769	G	A	0.2704	3.284e-09	0.0508896	0.008601	22	GGACT
rs9300608	13	101225996	G	A	0.2793	3.288e-09	-0.0507114	0.0085712	22	GGACT:RP11-151A6.4
rs7990780	13	100779725	C	T	0.3837	3.346e-09	0.0468762	0.0079268	21	PCCA
rs7326971	13	100750294	G	A	0.3847	3.462e-09	0.0469755	0.0079511	21	PCCA
rs7986115	13	100745478	G	A	0.3867	3.509e-09	0.0469736	0.0079538	21	PCCA
rs7991062	13	100713194	G	C	0.3588	3.74e-09	0.0476588	0.0080842	21	ASNSP3
rs9518097	13	101228128	G	A	0.2654	4.47e-09	0.0510041	0.0086952	22	GGACT:RP11-151A6.4
rs9513770	13	101259952	C	T	0.2793	4.594e-09	-0.0527993	0.0090082	22	TMTC4
rs9300609	13	101228905	G	A	0.2674	5.517e-09	-0.0501956	0.0086088	22	GGACT:RP11-151A6.4
rs7335993	13	100739135	C	T	0.3559	6.11e-09	-0.0469386	0.0080738	21	PCCA
rs2050685	13	101229402	G	C	0.2664	7.136e-09	0.0498391	0.0086112	22	GGACT:RP11-151A6.4
rs4772311	13	101233805	C	A	0.2694	7.582e-09	-0.0496903	0.0086007	22	GGACT
rs7993332	13	101232578	G	C	0.2773	9.457e-09	-0.0488761	0.0085147	22	GGACT
rs9518098	13	101232862	G	C	0.2694	9.831e-09	0.0493384	0.0086051	22	GGACT
rs7322986	13	101231392	G	A	0.2664	1.013e-08	0.0492931	0.0086047	22	GGACT:RP11-151A6.4
rs7987087	13	100745987	G	A	0.4324	2.852e-08	0.0437647	0.0078851	21	PCCA
rs71433443	13	100651350	G	T	0.4245	2.931e-08	0.0427608	0.0077109	21	LINC00554
rs9585318	13	100678751	C	T	0.4264	2.985e-08	-0.0426029	0.0076868	21	NDUFA12P1
rs12877142	13	100653540	G	A	0.4254	3.003e-08	0.0426057	0.0076888	21	LINC00554
rs9517950	13	100656544	G	A	0.4245	3.067e-08	0.042564	0.0076864	21	LINC00554
rs9585327	13	100689354	G	A	0.4254	3.362e-08	0.0424573	0.0076895	21	NDUFA12P1
rs724154	13	100673616	G	A	0.4264	3.433e-08	0.0424112	0.0076862	21	NDUFA12P1
rs9513696	13	100693002	G	A	0.4264	3.589e-08	0.0423667	0.0076891	21	NDUFA12P1
rs9513687	13	100655712	C	T	0.4245	3.62e-08	0.0423407	0.0076865	21	LINC00554
rs9585316	13	100667862	G	A	0.4254	3.869e-08	0.0422367	0.007684	21	NDUFA12P1
rs8000506	13	100668993	G	C	0.4254	3.939e-08	-0.0422121	0.0076839	21	NDUFA12P1
rs4001011	13	100665042	G	A	0.4245	3.955e-08	0.0422005	0.0076828	21	LINC00554
rs3956541	13	100665077	C	T	0.4245	3.955e-08	0.0422006	0.0076828	21	LINC00554
rs9517948	13	100650708	C	T	0.4264	4.022e-08	0.0422331	0.0076929	21	LINC00554
rs7491713	13	100664646	T	A	0.4245	4.079e-08	0.0421593	0.0076829	21	LINC00554
rs1347190	13	100648099	G	A	0.4304	4.347e-08	-0.0421314	0.0076936	21	LINC00554
rs17474781	13	100649197	G	T	0.4294	4.401e-08	-0.0421076	0.0076924	21	LINC00554
rs1187435	14	54701057	C	T	0.3062	9.943e-11	0.0539639	0.0083435	23	CDKN3
rs1187428	14	54693468	C	A	0.3042	1.799e-10	0.0531671	0.0083366	23	CDKN3
rs1187432	14	54699666	G	A	0.3052	1.801e-10	0.0531435	0.0083331	23	CDKN3
rs1955464	14	54707871	G	C	0.3042	1.958e-10	0.0530724	0.0083387	23	CDKN3
rs1187430	14	54697206	C	T	0.3022	2.284e-10	-0.053013	0.0083605	23	CDKN3
rs2358482	14	54672574	C	T	0.3121	4.203e-10	0.0518012	0.0082931	23	CDKN3
rs34321730	14	54667777	T	A	0.3062	4.529e-10	-0.0520152	0.008343	23	CDKN3
rs2358481	14	54672272	C	T	0.3121	5.398e-10	0.0514842	0.0082944	23	CDKN3
rs1950204	14	54723601	T	A	0.3082	5.573e-10	0.0517335	0.0083414	23	CDKN3
rs4898834	14	54723103	G	A	0.3072	8.447e-10	-0.0511622	0.0083376	23	CDKN3
rs2738265	14	54422399	G	C	0.4145	1.749e-09	-0.0459723	0.0076372	23	BMP4
rs2143964	14	54726800	G	C	0.2654	2.09e-09	-0.0523195	0.0087336	23	CDKN3
rs2855530	14	54421917	G	C	0.4841	2.398e-09	0.0455259	0.007628	23	BMP4
rs35061740	14	54658277	G	A	0.2972	4.012e-09	-0.0496232	0.008434	23	ATP5C1P1
rs2761882	14	54420309	C	T	0.4861	4.056e-09	0.0454631	0.0077293	23	BMP4
rs2855532	14	54419965	G	A	0.4274	4.201e-09	-0.0452464	0.0077001	23	BMP4
rs371541208	14	54670326	G	A	0.3131	4.513e-09	-0.0515219	0.0087858	23	CDKN3
rs2761884	14	54421052	G	T	0.4066	5.67e-09	-0.0447812	0.0076862	23	BMP4
rs762643	14	54422767	G	T	0.4016	6.873e-09	-0.0443818	0.0076599	23	BMP4
rs6572945	14	54769829	G	C	0.2674	7.389e-09	0.0504894	0.0087324	23	CDKN3
rs1950208	14	54761459	C	T	0.2694	7.525e-09	-0.0503797	0.0087181	23	CDKN3
rs1950210	14	54774011	G	A	0.2664	8.137e-09	-0.0504181	0.0087446	23	CDKN3
rs4901505	14	54765040	C	T	0.2664	8.812e-09	-0.0501994	0.0087271	23	CDKN3
rs2761887	14	54425052	C	A	0.4056	8.855e-09	0.0439997	0.0076504	23	BMP4
rs61986211	14	54620720	T	A	0.2903	1.389e-08	-0.0482778	0.0085075	23	ATP5C1P1
rs2181346	14	54552428	T	A	0.3181	1.473e-08	-0.0471651	0.0083262	23	ATP5C1P1
rs12884087	14	54613798	G	A	0.2903	1.656e-08	0.0480434	0.0085115	23	ATP5C1P1
rs2032423	14	54425147	C	T	0.4006	1.871e-08	-0.0432514	0.0076912	23	BMP4
rs7143516	14	54734189	G	T	0.2584	2.827e-08	0.048961	0.0088189	23	CDKN3
rs7159662	14	54411057	C	T	0.4125	3.818e-08	0.0420591	0.0076484	23	MIR5580
rs7154512	14	54736341	C	A	0.2575	4.379e-08	0.0482895	0.0088203	23	CDKN3
rs634990	15	35006073	C	T	0.4712	2.865e-28	-0.0841587	0.0076328	24	GJD2
rs524952	15	35005886	T	A	0.4712	3.645e-28	0.0840213	0.0076353	24	GJD2
rs589135	15	35001442	G	A	0.4165	5.582e-26	-0.0820716	0.0077858	24	GJD2
rs560766	15	35000942	G	A	0.4205	2.59e-23	0.0772871	0.0077696	24	GJD2
rs688220	15	34998875	G	A	0.4185	4.038e-23	0.0767789	0.0077531	24	GJD2
rs7176510	15	34999479	C	T	0.4175	5.174e-23	0.076603	0.0077547	24	GJD2
rs4924134	15	34994565	G	A	0.4145	7.923e-23	-0.0761764	0.0077451	24	CTD-2125J1.1
rs580839	15	34998829	G	A	0.4185	7.931e-23	0.076261	0.0077538	24	GJD2
rs1521847	15	34992765	G	A	0.4145	8.767e-23	0.0760856	0.0077439	24	CTD-2125J1.1
rs12437515	15	34998734	C	T	0.4155	8.986e-23	-0.0761605	0.0077535	24	GJD2
rs7182634	15	34992677	C	T	0.4145	9.005e-23	-0.0760666	0.0077441	24	CTD-2125J1.1
rs1521845	15	34993113	C	T	0.4145	9.121e-23	-0.0760557	0.007744	24	CTD-2125J1.1
rs1521851	15	34999263	C	T	0.4155	9.251e-23	-0.0761432	0.007754	24	GJD2
rs9920099	15	34993324	C	T	0.4145	9.633e-23	0.0760145	0.0077441	24	CTD-2125J1.1
rs7163001	15	34990574	G	A	0.4145	9.796e-23	0.0759834	0.0077423	24	CTD-2125J1.1
rs1521846	15	34993072	T	A	0.4145	1.178e-22	-0.0758566	0.0077441	24	CTD-2125J1.1
rs12591568	15	34996528	G	C	0.4145	1.182e-22	-0.0759169	0.0077505	24	GJD2
rs11073061	15	34990258	G	A	0.4135	1.239e-22	0.0757902	0.0077413	24	CTD-2125J1.1
rs619788	15	34995106	C	A	0.4175	1.256e-22	0.0758239	0.0077459	24	CTD-2125J1.1
rs11073058	15	34989626	G	T	0.4135	1.258e-22	0.0757048	0.0077338	24	CTD-2125J1.1
rs11073060	15	34989851	C	A	0.4135	1.336e-22	0.0757116	0.0077393	24	CTD-2125J1.1
rs11073059	15	34989674	T	A	0.4135	1.377e-22	0.0756442	0.0077349	24	CTD-2125J1.1
rs12916417	15	34996379	G	A	0.4145	1.416e-22	0.0757712	0.0077501	24	GJD2
rs12901034	15	34996575	G	A	0.4145	1.419e-22	0.0757756	0.0077507	24	GJD2
rs8031887	15	34991265	C	T	0.4145	1.493e-22	-0.0756674	0.0077437	24	CTD-2125J1.1
rs10468072	15	34995619	C	T	0.4145	1.528e-22	0.0756898	0.0077479	24	GJD2
rs10468073	15	34995634	C	T	0.4145	1.558e-22	0.0756742	0.0077478	24	GJD2
rs685352	15	35008335	G	A	0.4384	2.48e-22	-0.0747872	0.0076942	24	GJD2
rs669487	15	35009875	C	T	0.4433	2.976e-22	-0.0749158	0.0077222	24	GJD2
rs652158	15	35011460	G	A	0.3946	3.079e-22	-0.0769444	0.0079342	24	GJD2
rs811563	15	35010601	C	T	0.3946	3.248e-22	-0.0769267	0.0079368	24	GJD2
rs539264	15	35010667	C	T	0.3946	3.55e-22	0.0768537	0.0079367	24	GJD2
rs670352	15	35009676	G	A	0.4264	4.321e-22	0.074799	0.0077406	24	GJD2
rs654736	15	35010946	G	C	0.3946	4.767e-22	-0.0766089	0.0079361	24	GJD2
rs683922	15	35008676	C	T	0.4274	5.085e-22	-0.0746747	0.0077411	24	GJD2
rs638494	15	35012242	G	T	0.3946	9.273e-22	-0.07596	0.0079251	24	GJD2
rs6495709	15	34987767	C	T	0.3032	1.02e-21	-0.0786783	0.0082172	24	CTD-2125J1.1
rs6495707	15	34983398	G	A	0.3032	1.148e-21	0.0786358	0.0082232	24	CTD-2125J1.1
rs7177837	15	34987674	G	T	0.3032	1.186e-21	0.0785471	0.0082169	24	CTD-2125J1.1
rs4924127	15	34986076	T	A	0.3032	1.328e-21	0.0784389	0.0082156	24	CTD-2125J1.1
rs17237023	15	34985284	C	T	0.3032	1.511e-21	0.0783175	0.0082144	24	CTD-2125J1.1
rs7162513	15	34987863	C	T	0.3032	1.712e-21	-0.0782432	0.0082178	24	CTD-2125J1.1
rs4924129	15	34986220	C	T	0.3032	1.725e-21	-0.0782095	0.0082149	24	CTD-2125J1.1
rs6495710	15	34987914	C	T	0.3032	1.814e-21	-0.0781954	0.008218	24	CTD-2125J1.1
rs56062557	15	34984595	G	T	0.3032	1.849e-21	-0.0781318	0.008213	24	CTD-2125J1.1
rs11856044	15	34984373	G	A	0.3032	1.902e-21	-0.0781144	0.0082137	24	CTD-2125J1.1
rs4924126	15	34986036	C	A	0.3032	2.043e-21	-0.0780654	0.008215	24	CTD-2125J1.1
rs11073057	15	34985856	G	C	0.3032	2.15e-21	-0.0780205	0.0082149	24	CTD-2125J1.1
rs7166368	15	34985042	C	T	0.3032	2.174e-21	-0.0780018	0.0082139	24	CTD-2125J1.1
rs7181856	15	34984991	G	C	0.3032	2.18e-21	0.077999	0.0082138	24	CTD-2125J1.1
rs4924124	15	34984275	T	A	0.3032	2.265e-21	0.077968	0.008214	24	CTD-2125J1.1
rs12592522	15	34985718	G	C	0.3032	2.281e-21	-0.0779684	0.0082147	24	CTD-2125J1.1
rs55637355	15	34984602	C	T	0.3032	2.405e-21	0.0779297	0.0082154	24	CTD-2125J1.1
rs17237002	15	34984630	G	C	0.3032	2.412e-21	-0.077927	0.0082154	24	CTD-2125J1.1
rs636751	15	35012584	C	A	0.3946	2.862e-21	-0.075234	0.0079464	24	GJD2
rs17237016	15	34985179	G	T	0.3022	3.411e-21	0.0776282	0.0082152	24	CTD-2125J1.1
rs2955694	15	35000076	T	A	0.4165	4.484e-21	-0.0756953	0.0080351	24	GJD2
rs678510	15	35003309	C	T	0.3111	2.558e-20	-0.0761225	0.0082419	24	GJD2
rs2118154	15	34982889	G	C	0.2992	4.027e-20	-0.0760872	0.0082818	24	CTD-2125J1.1
rs62006114	15	35002610	C	T	0.2634	2.844e-18	-0.0745087	0.008547	24	GJD2
rs7178800	15	35028334	C	T	0.3141	7.126e-17	0.0702501	0.0084183	24	GJD2
rs7161746	15	34987432	T	A	0.3082	7.144e-17	0.0738027	0.0088443	24	CTD-2125J1.1
rs11073064	15	35028126	T	A	0.3171	1.259e-16	0.0695423	0.0084015	24	GJD2
rs549811	15	35006322	C	T	0.2903	1.657e-16	0.0695261	0.0084329	24	GJD2
rs684374	15	35008592	G	C	0.2952	6.319e-16	0.0679216	0.008403	24	GJD2
rs510747	15	35001482	G	C	0.331	2.309e-14	0.061889	0.008109	24	GJD2
rs3932344	15	35000241	C	T	0.336	2.225e-13	-0.0591602	0.008066	24	GJD2
rs4924135	15	34994800	C	A	0.337	4.951e-13	-0.0580849	0.0080376	24	CTD-2125J1.1
rs8032019	15	34991490	G	A	0.337	5.443e-13	-0.0579562	0.0080341	24	CTD-2125J1.1
rs62006095	15	34987227	C	T	0.2247	9.923e-13	-0.064425	0.0090338	24	CTD-2125J1.1
rs62006097	15	34989081	G	A	0.2266	3.417e-12	0.0631017	0.0090671	24	CTD-2125J1.1
rs57438488	15	35029571	C	T	0.2286	5.941e-12	-0.0630202	0.0091585	24	GJD2
rs7164642	15	35026251	G	A	0.2286	6.231e-12	0.0632467	0.0092005	24	GJD2
rs493085	15	35004749	C	T	0.3121	1.051e-11	0.0555316	0.0081671	24	GJD2
rs651237	15	35004765	C	A	0.3121	1.2e-11	-0.0553674	0.0081661	24	GJD2
rs513587	15	35001846	C	T	0.2863	4.023e-11	-0.0626637	0.0094899	24	GJD2
rs644339	15	35032856	C	T	0.2843	9.86e-11	-0.0564426	0.008725	24	GJD2
rs3851677	15	79380869	C	T	0.3996	1.763e-10	0.0492333	0.007716	25	RASGRF1
rs1961579	15	79380516	G	A	0.3976	3.417e-10	0.0483892	0.0077071	25	RASGRF1
rs745030	15	79381705	G	A	0.3976	3.459e-10	0.0484287	0.0077156	25	RASGRF1
rs4778634	15	79380822	C	T	0.3917	4.105e-10	0.048177	0.0077083	25	RASGRF1
rs13380109	15	79378775	G	A	0.3976	4.115e-10	0.0481601	0.0077061	25	RASGRF1
rs13380104	15	79378821	C	T	0.3976	4.144e-10	0.0481521	0.0077062	25	RASGRF1
rs4924158	15	35010136	C	T	0.1859	4.701e-10	-0.0597899	0.009599	24	GJD2
rs1007366	15	79379541	G	A	0.3996	5.487e-10	0.0477892	0.0077023	25	RASGRF1
rs1007365	15	79379492	G	T	0.3996	5.662e-10	-0.047765	0.0077046	25	RASGRF1
rs6495367	15	79375347	G	A	0.3887	6.908e-10	0.0477066	0.0077343	25	RASGRF1
rs745029	15	79381779	C	T	0.3996	7.521e-10	0.0474848	0.0077152	25	RASGRF1
rs8032967	15	34987149	G	C	0.3569	8.162e-10	0.0487808	0.0079425	24	CTD-2125J1.1
rs2028099	15	34985743	G	C	0.3559	9.696e-10	0.0485528	0.0079408	24	CTD-2125J1.1
rs8031068	15	34982578	G	A	0.3648	9.748e-10	-0.0485298	0.0079382	24	CTD-2125J1.1
rs4778882	15	79382019	G	A	0.4016	9.786e-10	-0.0471832	0.0077187	25	RASGRF1
rs118088981	15	35001975	C	T	0.0835	1.003e-09	0.0889153	0.0145548	24	GJD2
rs1370156	15	34984883	G	C	0.3569	1.214e-09	0.0482728	0.0079417	24	CTD-2125J1.1
rs6495708	15	34985414	C	T	0.3598	1.32e-09	-0.048097	0.0079303	24	CTD-2125J1.1
rs7172748	15	34987299	G	A	0.3628	1.353e-09	0.048059	0.0079293	24	CTD-2125J1.1
rs2461367	15	34990604	C	T	0.3499	1.393e-09	0.048537	0.0080143	24	CTD-2125J1.1
rs4924128	15	34986185	C	T	0.3628	1.413e-09	0.0479983	0.0079284	24	CTD-2125J1.1
rs4924125	15	34985984	T	A	0.3628	1.548e-09	-0.0478847	0.0079289	24	CTD-2125J1.1
rs755362	15	79376601	G	A	0.3966	1.589e-09	-0.0465903	0.0077199	25	RASGRF1
rs11857049	15	34989053	G	A	0.3598	1.647e-09	0.0480328	0.0079666	24	CTD-2125J1.1
rs503836	15	34993154	G	A	0.3489	1.672e-09	-0.0483277	0.0080187	24	CTD-2125J1.1
rs11072829	15	79470998	G	A	0.4036	2.049e-09	0.0512442	0.0085495	25	RP11-17L5.4
rs28412916	15	79378167	C	A	0.3996	2.42e-09	-0.0460334	0.0077149	25	RASGRF1
rs1474256	15	79463847	C	T	0.4036	3.445e-09	0.0456552	0.0077266	25	RP11-17L5.4
rs8041222	15	79465549	G	A	0.4016	4.387e-09	0.0454312	0.007741	25	RP11-17L5.4
rs8024572	15	79465600	G	A	0.4006	4.4e-09	-0.0454267	0.0077409	25	RP11-17L5.4
rs12439785	15	34998649	C	T	0.3529	4.435e-09	0.0470273	0.0080154	24	GJD2
rs1915807	15	35001752	G	C	0.3598	5.049e-09	-0.0465075	0.0079561	24	GJD2
rs62006118	15	35013371	G	A	0.2058	6.063e-09	-0.057011	0.0098041	24	GJD2
rs1434459	15	79465210	C	T	0.4056	6.986e-09	0.0448286	0.0077407	25	RP11-17L5.4
rs74485555	15	79454077	C	T	0.334	7.04e-09	0.0462077	0.0079806	25	RP11-17L5.4
rs1838200	15	79386558	C	T	0.3966	7.203e-09	-0.0450936	0.0077934	25	RASGRF1
rs1560895	15	79468082	G	A	0.4056	7.56e-09	0.0446046	0.0077197	25	RP11-17L5.4
rs11634726	15	79465894	G	A	0.4056	7.773e-09	0.0446884	0.0077405	25	RP11-17L5.4
rs8038464	15	79463036	T	A	0.4085	7.963e-09	0.0445719	0.0077258	25	RP11-17L5.4
rs1443658	15	79386366	G	A	0.4036	8.243e-09	-0.0449247	0.0077948	25	RASGRF1
rs9920235	15	79384021	C	T	0.3917	9.073e-09	0.0450634	0.0078409	25	RASGRF1
rs1443657	15	79386946	C	A	0.3966	9.12e-09	0.0447893	0.0077944	25	RASGRF1
rs1036460	15	35003398	C	T	0.2306	1.164e-08	0.0546752	0.0095839	24	GJD2
rs1036461	15	35002791	G	A	0.2306	1.22e-08	-0.0546341	0.0095901	24	GJD2
rs1036462	15	35002786	C	T	0.2306	1.243e-08	0.0546071	0.0095907	24	GJD2
rs6495366	15	79373677	C	T	0.4046	1.26e-08	0.0437603	0.0076888	25	RASGRF1
rs4924151	15	35002923	G	A	0.2306	1.263e-08	-0.054586	0.0095916	24	GJD2
rs11632740	15	35007355	C	A	0.2227	1.476e-08	0.0546002	0.0096392	24	GJD2
rs17818021	15	35007312	C	A	0.2227	1.479e-08	0.0546001	0.0096399	24	GJD2
rs4778879	15	79372875	G	A	0.4026	1.87e-08	-0.0431153	0.0076669	25	RASGRF1
rs79015977	15	79450147	G	A	0.336	1.94e-08	0.0448532	0.0079849	25	RP11-17L5.4
rs11632450	15	35006660	G	A	0.2177	2.163e-08	0.0539152	0.0096304	24	GJD2
rs2870111	15	79403585	C	T	0.3996	2.348e-08	0.0434569	0.0077821	25	AC069082.1
rs4924132	15	34992116	G	T	0.4076	3.063e-08	0.131423	0.023732	24	CTD-2125J1.1
rs62006115	15	35006871	G	T	0.2177	3.128e-08	-0.0533787	0.0096454	24	GJD2
rs7183818	15	79372413	C	T	0.4066	3.322e-08	-0.0424503	0.0076853	25	RASGRF1
rs11633378	15	35009987	C	T	0.2038	3.369e-08	0.0540603	0.0097916	24	GJD2
rs12437653	15	34992111	G	T	0.07753	3.53e-08	-0.0811674	0.0147232	24	CTD-2125J1.1
rs477645	15	35008159	C	T	0.3439	3.678e-08	-0.0436946	0.0079363	24	GJD2
rs11629649	15	35004934	G	A	0.2276	3.849e-08	0.0528444	0.0096122	24	GJD2
rs78516697	15	34989172	G	A	0.07853	3.925e-08	-0.0804112	0.0146357	24	CTD-2125J1.1
rs11636826	15	35009972	G	A	0.2038	3.944e-08	-0.0538283	0.0097989	24	GJD2
rs117255043	15	34993186	T	A	0.07753	3.948e-08	0.0808832	0.0147243	24	CTD-2125J1.1
rs12442965	15	35000987	G	A	0.07952	4.301e-08	0.080569	0.0147077	24	GJD2
rs78481629	15	35001163	C	T	0.07952	4.34e-08	-0.0805627	0.0147108	24	GJD2
rs1915724	15	79441027	G	A	0.4095	4.461e-08	-0.0422107	0.0077146	25	AC069082.1
rs146496818	15	34986734	G	A	0.07853	4.483e-08	-0.0803373	0.0146851	24	CTD-2125J1.1
rs608719	15	35007375	C	T	0.3439	4.483e-08	-0.0433786	0.0079293	24	GJD2
rs1469893	15	34988664	G	A	0.07853	4.589e-08	0.0803758	0.0147032	24	CTD-2125J1.1
rs4778918	15	79434040	C	T	0.4085	4.796e-08	-0.042102	0.0077128	25	AC069082.1
rs10500355	16	7459347	T	A	0.3211	4.275e-20	0.0741142	0.0080726	26	RBFOX1
rs17648524	16	7459683	G	C	0.3201	7.606e-20	0.0735534	0.0080663	26	RBFOX1
rs7188859	16	7460426	C	T	0.3201	1.767e-19	-0.0726373	0.0080468	26	RBFOX1
rs4332760	16	7462045	G	C	0.3419	2.845e-17	-0.068057	0.0080515	26	RBFOX1
rs4581716	16	7458135	G	A	0.3479	5.248e-16	-0.0637211	0.0078613	26	RBFOX1
rs7184522	16	7460699	G	A	0.3191	8.552e-16	-0.0683581	0.0084959	26	RBFOX1
rs4280260	16	7457972	C	T	0.328	7.971e-14	-0.0602175	0.0080604	26	RBFOX1
rs4508433	16	7457973	G	A	0.326	2.058e-13	0.0594026	0.0080875	26	RBFOX1
rs6500955	16	7456936	T	A	0.498	3.377e-13	-0.0565427	0.0077685	26	RBFOX1
rs7196866	16	7462814	C	T	0.2913	9.116e-13	0.0611195	0.0085563	26	RBFOX1
rs35189561	16	7462994	G	C	0.2873	1.183e-12	0.0613733	0.0086352	26	RBFOX1
rs10500356	16	7459614	C	T	0.4334	3.447e-11	0.0511246	0.0077157	26	RBFOX1
rs4640203	16	7458580	G	C	0.4543	3.758e-11	0.0515302	0.0077919	26	RBFOX1
rs4624198	16	7458057	C	T	0.4334	1.732e-10	-0.0500635	0.0078428	26	RBFOX1
rs8049549	16	7461523	C	A	0.3867	2.402e-10	-0.0493805	0.0077972	26	RBFOX1
rs7204494	16	7460268	G	A	0.2256	5.544e-10	0.063167	0.0101835	26	RBFOX1
rs8049793	16	7461977	C	A	0.2247	1.683e-09	0.0616329	0.0102282	26	RBFOX1
rs6500956	16	7460832	G	A	0.2256	2.579e-09	0.0659756	0.0110764	26	RBFOX1
rs4786162	16	7454194	C	T	0.2207	1.959e-08	0.0565198	0.0100648	26	RBFOX1
rs4786161	16	7453837	G	A	0.2207	2.34e-08	-0.0562758	0.0100766	26	RBFOX1
rs7189053	16	7454739	G	A	0.2217	2.604e-08	-0.0560599	0.0100716	26	RBFOX1
rs35439617	16	7462020	G	A	0.06163	2.933e-08	-0.0874661	0.0157727	26	RBFOX1
rs7186570	16	7454496	G	A	0.2207	3.251e-08	0.0555561	0.0100511	26	RBFOX1
rs7205818	16	7456189	C	T	0.2127	3.507e-08	-0.0561292	0.0101793	26	RBFOX1
rs12603264	17	54729518	C	T	0.3728	1.573e-13	0.0587307	0.0079572	27	NOG
rs1963456	17	54715143	C	T	0.3767	1.597e-13	-0.0585597	0.0079362	27	NOG
rs11079249	17	54716686	G	A	0.3767	1.77e-13	-0.0584457	0.0079355	27	NOG
rs12451582	17	54734643	G	A	0.3728	2.568e-13	-0.0581906	0.0079546	27	NOG
rs8075811	17	54735307	G	A	0.3728	2.95e-13	-0.0580437	0.0079548	27	NOG
rs1986023	17	54705423	G	A	0.3598	3.567e-13	-0.0577934	0.0079484	27	NOG
rs4794653	17	54703475	C	T	0.3757	5.155e-13	0.0570974	0.007907	27	NOG
rs2007643	17	54729309	C	T	0.3091	5.307e-13	0.0595103	0.0082456	27	NOG
rs4605230	17	54704829	T	A	0.3757	6.911e-13	-0.0603343	0.0084017	27	NOG
rs2052033	17	54729168	G	C	0.2932	7.675e-13	0.0594561	0.008296	27	NOG
rs11869673	17	54727329	G	A	0.2903	8.764e-13	-0.0593016	0.0082955	27	NOG
rs887091	17	54729219	G	A	0.2903	8.853e-13	-0.0592877	0.0082952	27	NOG
rs2108830	17	54728505	G	T	0.2913	9.725e-13	0.0591816	0.0082953	27	NOG
rs12939240	17	54707917	G	A	0.2903	1.536e-12	-0.058458	0.008267	27	NOG
rs17713947	17	54710308	C	T	0.2903	1.68e-12	0.058467	0.0082829	27	NOG
rs6503752	17	54733715	C	T	0.3091	1.848e-12	-0.058001	0.0082323	27	NOG
rs2877764	17	54712679	G	T	0.2883	2.494e-12	0.0580217	0.0082845	27	NOG
rs1946992	17	54732246	G	A	0.2903	2.559e-12	-0.0579665	0.0082809	27	NOG
rs12935941	17	54733888	C	T	0.2903	2.721e-12	0.0578783	0.0082785	27	NOG
rs17647371	17	54735499	G	C	0.2883	2.907e-12	-0.0577963	0.0082777	27	NOG
rs11079247	17	54683722	C	T	0.3608	2.908e-12	0.0559573	0.0080144	27	NOG
rs17714289	17	54720804	G	A	0.2922	3.145e-12	-0.0577087	0.0082783	27	NOG
rs17647401	17	54735663	G	A	0.2883	3.361e-12	0.0576575	0.008282	27	NOG
rs7209368	17	54712449	C	A	0.3787	7.88e-12	-0.0591583	0.008648	27	NOG
rs12947075	17	54691498	C	T	0.2913	1.411e-11	-0.0559666	0.008283	27	NOG
rs62074823	17	54690948	G	T	0.2903	1.422e-11	-0.0559753	0.0082858	27	NOG
rs34670427	17	54736305	C	T	0.2853	4.588e-11	-0.0565568	0.0085904	27	NOG
rs1442825	17	54712445	C	A	0.3887	5.66e-11	-0.0567884	0.0086668	27	NOG
rs9911460	17	79538841	T	A	0.4652	6.172e-11	-0.0500674	0.0076561	28	NPLOC4
rs12950691	17	54686011	C	T	0.2873	9.423e-11	0.0538629	0.0083174	27	NOG
rs12603025	17	54681279	G	A	0.3668	1.363e-10	-0.051173	0.0079709	27	NOG
rs11079244	17	54682249	G	A	0.3668	1.44e-10	0.0511031	0.0079704	27	NOG
rs12603626	17	54682331	C	A	0.3668	1.521e-10	-0.0510324	0.0079698	27	NOG
rs11079245	17	54682316	C	A	0.3668	1.545e-10	0.0510162	0.0079703	27	NOG
rs11079243	17	54682227	T	A	0.3668	1.612e-10	-0.0509587	0.0079693	27	NOG
rs62074821	17	54684680	G	A	0.2863	6.074e-10	0.0551432	0.0089106	27	NOG
rs34635363	17	79549250	G	A	0.3579	8.987e-10	0.0484293	0.007905	28	NPLOC4
rs12953229	17	79554271	G	A	0.3579	1.258e-09	0.0478857	0.0078854	28	NPLOC4
rs12948708	17	79558741	G	A	0.3579	1.549e-09	0.0476186	0.0078849	28	NPLOC4
rs67050149	17	79557043	C	A	0.3598	1.566e-09	0.0475868	0.007882	28	NPLOC4
rs71373084	17	79564930	G	C	0.3559	2.26e-09	-0.0472049	0.0078965	28	NPLOC4
rs11656126	17	79564542	G	A	0.3559	2.684e-09	0.0469867	0.0078971	28	NPLOC4
rs112364254	17	79578287	G	A	0.3569	2.914e-09	0.0469024	0.0079008	28	NPLOC4
rs7503894	17	79583473	C	T	0.3569	3.024e-09	0.0468328	0.0078972	28	NPLOC4
rs8070929	17	79530993	G	T	0.3579	3.028e-09	0.0471821	0.0079564	28	NPLOC4
rs12936115	17	54682902	C	T	0.2962	3.291e-09	-0.0487915	0.0082468	27	NOG
rs4793821	17	54689125	G	C	0.4115	3.767e-09	-0.0461592	0.0078314	27	NOG
rs8081701	17	79599441	C	T	0.3569	3.92e-09	0.0464805	0.0078947	28	NPLOC4
rs75078292	17	79585492	G	A	0.3569	4.003e-09	0.0464589	0.0078957	28	NPLOC4
rs11650127	17	79572253	G	A	0.3559	4.151e-09	0.0464188	0.007897	28	NPLOC4
rs9747347	17	79606820	C	T	0.3569	5.219e-09	0.0461256	0.0078982	28	NPLOC4:TSPAN10
rs9905786	17	79602063	G	T	0.3549	5.265e-09	-0.0461085	0.0078972	28	NPLOC4
rs7405453	17	79615572	G	A	0.3549	5.644e-09	0.0459906	0.0078927	28	TSPAN10
rs9895741	17	79603831	G	A	0.3559	5.78e-09	0.0459913	0.0078982	28	NPLOC4
rs62075723	17	79611326	G	A	0.3559	5.825e-09	-0.0460182	0.0079046	28	NPLOC4:TSPAN10
rs6420484	17	79612397	G	A	0.3569	6.931e-09	0.0457784	0.0079029	28	NPLOC4:TSPAN10
rs12325830	17	54709644	C	T	0.4374	7.203e-09	0.0447735	0.0077381	27	NOG
rs62075722	17	79611271	G	A	0.3559	7.982e-09	0.045586	0.0079021	28	NPLOC4:TSPAN10
rs740570	17	54701214	G	A	0.4354	1.014e-08	0.0442985	0.0077332	27	NOG
rs12452431	17	54693087	G	C	0.4344	1.858e-08	-0.043639	0.0077584	27	NOG
rs6565597	17	79526821	C	T	0.3559	1.868e-08	0.045528	0.0080956	28	NPLOC4
rs11079246	17	54683338	C	T	0.4165	4.472e-08	-0.0428483	0.0078317	27	NOG
rs6120993	20	34185161	G	T	0.1571	2.268e-08	0.0619896	0.0110889	29	FER1L4

## Sheet: Table S2
Trait1	Trait2	N1_pcut	N2_pcut	Nshare_direct	Nshare_LDpairComb	Nshare_all	N_expected	P_fisher	Padj_FDR	Padj_Bonferroni	Jaccard	Sorensen	ChaoSorensen	SNPshare_all	Trait2_EFO	Trait2_ParentTerm	Trait2_ParentEFO
Myopia	optic disc size measurement	59	124	3	3	6	0.00447489	7.56136e-18	2.88736e-15	2.02115e-14	0.0338983	0.0655738	0.149109	rs7744813|rs9905786-rs9911460|rs1550094|rs74764079|rs10500355-rs7188859|rs2761882-rs2738265	http://www.ebi.ac.uk/efo/EFO_0004832	Other measurement	http://www.ebi.ac.uk/efo/EFO_0001444
Myopia	Hypermetropia	59	2	0	2	2	7.21757e-05	1.28026e-09	4.27767e-07	3.42213e-06	0.0338983	0.0655738	0.0508475	rs10089517-rs72621438|rs634990-rs11073060-rs6495709	http://purl.obolibrary.org/obo/HP_0000540	Other trait	http://www.ebi.ac.uk/efo/EFO_0000001
Myopia	macula measurement	59	136	0	3	3	0.00490795	1.824e-08	4.87555e-06	4.87555e-05	0.015625	0.0307692	0.0396492	rs4515615-rs62567129|rs56108400-rs3138142|rs7405453-rs9911460	http://www.ebi.ac.uk/efo/EFO_0008375	Other measurement	http://www.ebi.ac.uk/efo/EFO_0001444
Myopia	Strabismus	59	1	0	1	1	3.60878e-05	3.60878e-05	0.00803856	0.0964628	0.0169492	0.0333333	0.0169492	rs75078292-rs9911460	http://purl.obolibrary.org/obo/HP_0000486	Other trait	http://www.ebi.ac.uk/efo/EFO_0000001
Myopia	Astigmatism	59	5	0	1	1	0.000180439	0.000180426	0.0349272	0.48228	0.015873	0.03125	0.0224744	rs9911460-rs34635363	http://purl.obolibrary.org/obo/HP_0000483	Other trait	http://www.ebi.ac.uk/efo/EFO_0000001
Myopia	body height	59	2984	2	1	3	0.107686	0.000182933	0.0349272	0.488981	0.000986842	0.00197174	0.00244605	rs74764079|rs2425163-rs6120993|rs17400325	http://www.ebi.ac.uk/efo/EFO_0004339	Body measurement	http://www.ebi.ac.uk/efo/EFO_0004324
Myopia	Corneal astigmatism	59	6	0	1	1	0.000216527	0.000216508	0.0385817	0.578725	0.015625	0.0307692	0.0223865	rs9911460-rs62075722	http://www.ebi.ac.uk/efo/EFO_1002040	Other disease	http://www.ebi.ac.uk/efo/EFO_0000408
Myopia	FEV/FEC ratio	59	745	0	2	2	0.0268854	0.000348742	0.0535963	0.932186	0.00249377	0.00497512	0.00496027	rs9911460-rs6420484|rs11692385-rs62169493	http://www.ebi.ac.uk/efo/EFO_0004713	Other measurement	http://www.ebi.ac.uk/efo/EFO_0001444
Myopia	smoking status measurement	59	758	1	1	2	0.0273546	0.000360918	0.0535963	0.964734	0.00245399	0.00489596	0.00488092	rs9557376-rs7987087|rs17400325	http://www.ebi.ac.uk/efo/EFO_0006527	Other measurement	http://www.ebi.ac.uk/efo/EFO_0001444
Myopia	Drugs affecting bone structure and mineralization use measurement	59	11	0	1	1	0.000396966	0.000396896	0.055837	1	0.0144928	0.0285714	0.0213049	rs442115-rs9878224	http://www.ebi.ac.uk/efo/EFO_0009936	Other measurement	http://www.ebi.ac.uk/efo/EFO_0001444
Myopia	adolescent idiopathic scoliosis	59	871	0	2	2	0.0314325	0.000475382	0.0635348	1	0.00215517	0.00430107	0.00428505	rs482012-rs1204834|rs8043821-rs7204494	http://www.ebi.ac.uk/efo/EFO_0005423	Other disease	http://www.ebi.ac.uk/efo/EFO_0000408
Myopia	hip bone mineral density	59	18	0	1	1	0.000649581	0.000649385	0.0826575	1	0.0131579	0.025974	0.0195528	rs148725943-rs9878224	http://www.ebi.ac.uk/efo/EFO_0007702	Other measurement	http://www.ebi.ac.uk/efo/EFO_0001444
Myopia	cataract	59	20	0	1	1	0.000721757	0.000721513	0.0876639	1	0.0128205	0.0253165	0.0190807	rs9911460-rs71373084	NA	NA	NA
Myopia	bone fracture	59	22	0	1	1	0.000793932	0.000793637	0.0922344	1	0.0125	0.0246914	0.018626	rs430727-rs9878224	http://www.ebi.ac.uk/efo/EFO_0003931	Other disease	http://www.ebi.ac.uk/efo/EFO_0000408
Myopia	spine bone mineral density	59	40	0	1	1	0.00144351	0.00144251	0.16066	1	0.0102041	0.020202	0.0152714	rs2024219-rs9878224	http://www.ebi.ac.uk/efo/EFO_0007701	Other measurement	http://www.ebi.ac.uk/efo/EFO_0001444
Myopia	femoral neck bone mineral density	59	47	0	1	1	0.00169613	0.00169475	0.181202	1	0.00952381	0.0188679	0.0142601	rs430727-rs9878224	http://www.ebi.ac.uk/efo/EFO_0007785	Other measurement	http://www.ebi.ac.uk/efo/EFO_0001444
Myopia	self reported educational attainment	59	1853	1	1	2	0.0668708	0.00210447	0.216355	1	0.00104712	0.00209205	0.00207916	rs7317761-rs7987087|rs17400325	http://www.ebi.ac.uk/efo/EFO_0004784	Other measurement	http://www.ebi.ac.uk/efo/EFO_0001444
Myopia	heel bone mineral density	59	2103	0	2	2	0.0758927	0.00269517	0.266822	1	0.000925926	0.00185014	0.00183825	rs370387-rs9878224|rs2738265-rs71446481	http://www.ebi.ac.uk/efo/EFO_0009270	Other measurement	http://www.ebi.ac.uk/efo/EFO_0001444
Myopia	BMI-adjusted hip circumference	59	99	0	1	1	0.0035727	0.00356649	0.340473	1	0.00636943	0.0126582	0.00953823	rs6120993-rs6060717	http://www.ebi.ac.uk/efo/EFO_0008039	Body measurement	http://www.ebi.ac.uk/efo/EFO_0004324
Myopia	central corneal thickness	59	107	0	1	1	0.0038614	0.00385415	0.355246	1	0.00606061	0.0120482	0.00907483	rs9911460-rs11650127	http://www.ebi.ac.uk/efo/EFO_0005213	Other measurement	http://www.ebi.ac.uk/efo/EFO_0001444
Myopia	cup-to-disc ratio measurement	59	126	1	0	1	0.00454707	0.004537	0.404247	1	0.00543478	0.0108108	0.00813571	rs2738265	http://www.ebi.ac.uk/efo/EFO_0006939	Other measurement	http://www.ebi.ac.uk/efo/EFO_0001444
Myopia	grip strength measurement	59	149	0	1	1	0.00537709	0.00536299	0.462429	1	0.00483092	0.00961539	0.00722965	rs1521624-rs3851677	http://www.ebi.ac.uk/efo/EFO_0006941	Other measurement	http://www.ebi.ac.uk/efo/EFO_0001444
Myopia	bone density	59	184	0	1	1	0.00664016	0.00661865	0.552864	1	0.00413223	0.00823045	0.00618168	rs447911-rs9878224	http://www.ebi.ac.uk/efo/EFO_0003923	Other measurement	http://www.ebi.ac.uk/efo/EFO_0001444
Myopia	unipolar depression	59	195	0	1	1	0.00703713	0.00701297	0.56805	1	0.00395257	0.00787402	0.00591229	rs6909225-rs112348907	http://www.ebi.ac.uk/efo/EFO_0003761	Neurological disorder	http://www.ebi.ac.uk/efo/EFO_0000618
Myopia	smoking initiation	59	241	0	1	1	0.00869717	0.00866025	0.680848	1	0.00334448	0.00666667	0.00500082	rs7987087-rs9585348-rs4772261	http://www.ebi.ac.uk/efo/EFO_0005670	Biological process	http://purl.obolibrary.org/obo/GO_0008150
Myopia	hair color	59	252	0	1	1	0.00909413	0.00905376	0.691449	1	0.00322581	0.00643087	0.004823	rs9911460-rs62075722	http://www.ebi.ac.uk/efo/EFO_0003924	Other trait	http://www.ebi.ac.uk/efo/EFO_0000001
Myopia	apolipoprotein B measurement	59	261	0	1	1	0.00941892	0.00937562	0.696139	1	0.0031348	0.00625	0.00468664	rs6120993-rs224424	http://www.ebi.ac.uk/efo/EFO_0004615	Lipid or lipoprotein measurement	http://www.ebi.ac.uk/efo/EFO_0004732
Myopia	intraocular pressure measurement	59	346	0	1	1	0.0124864	0.0124103	0.896559	1	0.00247525	0.00493827	0.00369893	rs7405453-rs9911460	http://www.ebi.ac.uk/efo/EFO_0004695	Other measurement	http://www.ebi.ac.uk/efo/EFO_0001444
Myopia	appendicular lean mass	59	435	0	1	1	0.0156982	0.015578	1	1	0.0020284	0.00404858	0.0030302	rs7266028-rs6142416-rs6120993	http://www.ebi.ac.uk/efo/EFO_0004980	Other measurement	http://www.ebi.ac.uk/efo/EFO_0001444
Myopia	hair colour measurement	59	444	0	1	1	0.016023	0.0158977	1	1	0.00199203	0.00397614	0.00297579	rs9911460-rs9747347	http://www.ebi.ac.uk/efo/EFO_0007822	Other measurement	http://www.ebi.ac.uk/efo/EFO_0001444
Myopia	brain volume measurement	59	486	0	1	1	0.0175387	0.0173886	1	1	0.00183823	0.00366972	0.00274574	rs2855530-rs2738265	http://www.ebi.ac.uk/efo/EFO_0006930	Other measurement	http://www.ebi.ac.uk/efo/EFO_0001444
Myopia	risk-taking behaviour	59	514	0	1	1	0.0185491	0.0183814	1	1	0.00174825	0.0034904	0.00261115	rs7987087-rs7986115-rs4772261	http://www.ebi.ac.uk/efo/EFO_0008579	Biological process	http://purl.obolibrary.org/obo/GO_0008150
Myopia	diastolic blood pressure	59	545	0	1	1	0.0196679	0.0194793	1	1	0.00165837	0.00331126	0.00247675	rs11692385-rs62169544	http://www.ebi.ac.uk/efo/EFO_0006336	Other measurement	http://www.ebi.ac.uk/efo/EFO_0001444
Myopia	low density lipoprotein cholesterol measurement	59	593	0	1	1	0.0214001	0.0211769	1	1	0.0015361	0.00306749	0.00229392	rs6120993-rs224424	http://www.ebi.ac.uk/efo/EFO_0004611	Lipid or lipoprotein measurement	http://www.ebi.ac.uk/efo/EFO_0004732
Myopia	vital capacity	59	595	0	1	1	0.0214723	0.0212476	1	1	0.00153139	0.0030581	0.00228689	rs12021745-rs7516640	http://www.ebi.ac.uk/efo/EFO_0004312	Other measurement	http://www.ebi.ac.uk/efo/EFO_0001444
Myopia	cognitive function measurement	59	644	0	1	1	0.0232406	0.0229775	1	1	0.0014245	0.00284495	0.00212709	rs6060515-rs6120993	http://www.ebi.ac.uk/efo/EFO_0008354	Other measurement	http://www.ebi.ac.uk/efo/EFO_0001444
Myopia	intelligence	59	675	0	1	1	0.0243593	0.0240703	1	1	0.00136426	0.0027248	0.00203703	rs2425161-rs6120993	http://www.ebi.ac.uk/efo/EFO_0004337	Biological process	http://purl.obolibrary.org/obo/GO_0008150
Myopia	balding measurement	59	728	0	1	1	0.0262719	0.025936	1	1	0.00127227	0.0025413	0.00189954	rs10917949-rs10917958-rs10917963	http://www.ebi.ac.uk/efo/EFO_0007825	Other measurement	http://www.ebi.ac.uk/efo/EFO_0001444
Myopia	systolic blood pressure	59	1027	0	1	1	0.0370622	0.0363957	1	1	0.000921659	0.00184162	0.0013757	rs11692385-rs36063579	http://www.ebi.ac.uk/efo/EFO_0006335	Other measurement	http://www.ebi.ac.uk/efo/EFO_0001444
Myopia	BMI-adjusted waist circumference	59	1266	0	1	1	0.0456872	0.0446769	1	1	0.000755287	0.00150943	0.00112722	rs6060562-rs6120993	http://www.ebi.ac.uk/efo/EFO_0007789	Body measurement	http://www.ebi.ac.uk/efo/EFO_0004324
Myopia	mathematical ability	59	1538	0	1	1	0.0555031	0.0540165	1	1	0.000626566	0.00125235	0.000935016	rs9557386-rs7987087	http://www.ebi.ac.uk/efo/EFO_0004875	Biological process	http://purl.obolibrary.org/obo/GO_0008150
Myopia	body mass index	59	2122	0	1	1	0.0765784	0.073767	1	1	0.000458716	0.000917011	0.000684442	rs1521624-rs3851677	http://www.ebi.ac.uk/efo/EFO_0004340	Body measurement	http://www.ebi.ac.uk/efo/EFO_0004324

## Sheet: Table S3.1
Trait 1	Trait 2	rg	se (rg)	z	p	h2_obs	se (h2_obs)	h2_int	se (h2_int)	gcov_int	se (gcov_int)
Myopia	Years of Education	Okbay_27225129-EduYears_Main.txt.gz	0.4317	0.0261	16.513	2.9596e-61	0.1297	0.0047	0.9858	0.0103	0.0175	0.0064
Myopia	Smoking Initiation	SmokingInitiation.txt.gz	0.1854	0.0278	6.6666	2.6177e-11	0.0693	0.0023	0.8887	0.0097	-0.0005	0.0057
Myopia	Strabismus	GCST90044330_buildGRCh37.tsv.gz	-0.4263	0.09	-4.7387	2.1513e-06	0.0042	0.0011	0.9984	0.0068	0.0231	0.0045
Myopia	Height	GCST90029008_buildGRCh37.tsv	0.0905	0.0227	3.9846	6.7606e-05	0.6617	0.0318	1.4805	0.0964	0.0145	0.0103
Myopia	Astigmatism	GCST90044226_buildGRCh37.tsv.gz	0.488	0.1269	3.8443	0.00012089	0.0929	0.0379	0.9904	0.0064	0.0422	0.0045
Myopia	Lumbar Spine Bone Mineral Density	ieu-a-982	0.0821	0.0474	1.7302	0.083601	0.1292	0.0153	0.979	0.0082	-0.0019	0.0049
Myopia	Drugs Affecting Bone Structure and Mineralization	M05B.txt	0.0998	0.0587	1.6999	0.089142	0.0213	0.0028	1.0085	0.0076	-0.003	0.0053
Myopia	Forearm bone mineral density	ieu-a-977	-0.0526	0.1027	-0.5122	0.60851	0.0925	0.0444	1.0106	0.0069	0.0032	0.0044
Myopia	Hypermetropia	GCST90044217_buildGRCh37.tsv.gz	0.1242	0.2485	0.4996	0.61735	0.0208	0.0269	1.005	0.0071	-0.0063	0.005
Myopia	Femoral Neck Bone Mineral Density	ieu-a-980	0.0229	0.0529	0.4319	0.66583	0.1245	0.0152	0.9764	0.0083	0.0008	0.005
Myopia	FEV1/FVC	Shrine_30804560_UKBiobank_FEV1_to_FVC_RATIO.txt.gz	-0.0407	0.1502	-0.2708	0.78654	0.2894	0.0677	0.9468	0.1519	0.068	0.0453
Myopia	Heel Bone Mineral Density	BEurope-Bmd-As-C-Gwas-SumStats.txt_0.gz	0.0034	0.0308	0.1113	0.91134	0.3717	0.0372	1.0809	0.0297	0.0012	0.0073

## Sheet: Table S3.2
Exposure	Outcome	Method	nSNPs	Beta	SE	P-value	Q	Q_df	Q_pval	lo_ci	up_ci	or	or_lci95	or_uci95
Drugs Affecting Bone Structure and Mineralization	Myopia	Inverse variance weighted	10	-0.0546639	0.04829	0.257637	34.5514	9	7.14733e-05
Strabismus	Myopia	Inverse variance weighted	112	-0.00582483	0.00873859	0.505051	332.968	111	5.0078e-24
Hypermetropia	Myopia	Wald ratio	1	-0.0406549	0.0466631	0.383621				-0.132115	0.0508047	0.96016	0.876241	1.05212
Smoking Initiation	Myopia	Inverse variance weighted	120	0.271727	0.100396	0.00679868	243.722	119	1.32429e-10
Height	Myopia	Inverse variance weighted	6822	0.0682592	0.00813104	4.66359e-17	8915.54	6821	1.45147e-60
Heel Bone Mineral Density	Myopia	Inverse variance weighted	2217	0.00140167	0.00938381	0.881261	2817.07	2216	4.00595e-17
Femoral Neck Bone Mineral Density	Myopia	Inverse variance weighted	222	0.025624	0.0156168	0.10084	286.296	221	0.0020215
Lumbar Spine Bone Mineral Density	Myopia	Inverse variance weighted	188	-0.00155107	0.0141567	0.912755	230.187	187	0.017211
Forearm bone mineral density	Myopia	Inverse variance weighted	130	0.000375352	0.00969933	0.969131	141.065	129	0.220617
Astigmatism	Myopia	Inverse variance weighted	88	0.0127819	0.00686044	0.0624445	77.41	87	0.759453

## Sheet: Table S4.1
id	gene	outcome	method	Main MR results										Egger								Egger Intercept			Weighted Median					Heterogeneity				Contamination mixture		Coloc
				nSNPs	b	se	pval	b_lo_ci	b_up_ci	or	or_lci95	or_uci95	FDR	Beta	SE	P-value	b_lo_ci	b_up_ci	or	or_lci95	or_uci95	Beta	SE	P-value	Beta	SE	P-value	CI95 low	CI95 high	Egger_Q	Egger_P-value	IVW_Q	IVW_P-value	Beta	P-value	PPH0	PPH1	PPH2	PPH3	PPH4
11211_7	TBCE	Myopia	Inverse variance weighted	6	-0.0269564	0.0498238	0.588483	-0.124611	0.0706983	0.973404	0.88284	1.07326	0.867681	0.114086	0.196038	0.591818	-0.270149	0.49832	1.12085	0.763266	1.64595	-0.011161	0.0150036	0.498265	-0.0284133	0.0588663	0.629327	0.866068	1.09086	1.27879	0.864964	1.83216	0.871847
16851_50	SCO2	Myopia	Inverse variance weighted	2	0.0580315	0.075291	0.440847	-0.0895387	0.205602	1.05975	0.914353	1.22826	0.773086																			0.816985	0.366063
3040_59	CCL3	Myopia	Wald ratio	1	-0.0789274	0.125384	0.52903	-0.324679	0.166825	0.924107	0.722759	1.18155	0.833446
2900_53	CCL14	Myopia	Inverse variance weighted	15	0.0154008	0.0324105	0.634659	-0.0481238	0.0789254	1.01552	0.953016	1.08212	0.889548	-0.00786153	0.0562406	0.890973	-0.118093	0.10237	0.992169	0.888613	1.10779	0.00312769	0.00617981	0.62125	0.0310043	0.0441662	0.482684	0.945954	1.12476	8.16256	0.832851	8.41871	0.866392
5034_79	PRSS2	Myopia	Inverse variance weighted	47	0.00604769	0.0144971	0.676558	-0.0223666	0.034462	1.00607	0.977882	1.03506	0.900802	-0.00832591	0.0282768	0.769773	-0.0637485	0.0470966	0.991709	0.938241	1.04822	0.00247992	0.00418873	0.556782	-0.0127693	0.0223158	0.567181	0.945059	1.03145	31.6965	0.932989	32.047	0.941028
18289_16	CCL15	Myopia	Inverse variance weighted	19	-0.00423055	0.0279813	0.879824	-0.059074	0.0506129	0.995778	0.942637	1.05192	0.971996	0.0163871	0.0517651	0.755427	-0.0850726	0.117847	1.01652	0.918446	1.12507	-0.00272273	0.00569783	0.638841	0.0138648	0.038534	0.718991	0.940201	1.09351	19.655	0.292255	19.919	0.337398
3044_3	CCL18	Myopia	Inverse variance weighted	18	0.00232174	0.0310333	0.940362	-0.0585036	0.0631471	1.00232	0.943175	1.06518	0.986434	-0.0151646	0.0672485	0.824445	-0.146972	0.116642	0.98495	0.863318	1.12372	0.0022538	0.00763024	0.771504	-0.0209166	0.0435504	0.631025	0.899177	1.06656	17.8733	0.331368	17.9708	0.390687
4913_78	CCL16	Myopia	Inverse variance weighted	23	0.00260876	0.0199902	0.896169	-0.036572	0.0417896	1.00261	0.964089	1.04268	0.976024	0.0109468	0.0473103	0.819257	-0.0817814	0.103675	1.01101	0.921473	1.10924	-0.00117949	0.0060657	0.84769	0.0123896	0.0270198	0.646567	0.960243	1.06753	7.93707	0.995405	7.97489	0.997226
2913_1	CCL23	Myopia	Inverse variance weighted	10	0.0819914	0.0454699	0.0713564	-0.00712954	0.171112	1.08545	0.992896	1.18662	0.368607	0.0318684	0.0758893	0.685586	-0.116875	0.180611	1.03238	0.889697	1.19795	0.00769511	0.00932801	0.43331	0.111157	0.0599064	0.0635229	0.99376	1.25681	7.48855	0.484952	8.16908	0.517201
3028_36	CCL23	Myopia	Inverse variance weighted	7	0.129311	0.0554899	0.0197872	0.0205511	0.238072	1.13804	1.02076	1.2688	0.209832	0.0318684	0.0758893	0.685586	-0.116875	0.180611	1.03238	0.889697	1.19795	0.00769511	0.00932801	0.43331	0.111157	0.0599064	0.0635229	0.99376	1.25681	7.48855	0.484952	8.16908	0.517201
7997_118	DOC2B	Myopia	Wald ratio	1	0.187444	0.173748	0.280663	-0.153101	0.52799	1.20616	0.858043	1.69552	0.648815
5480_49	CCL5	Myopia	Inverse variance weighted	4	-0.12107	0.0805304	0.132735	-0.278909	0.03677	0.885972	0.756609	1.03745	0.483965	0.173037	0.302621	0.625159	-0.4201	0.766175	1.18891	0.656981	2.15152	-0.0221595	0.0219789	0.419499	-0.142389	0.0932469	0.126758	0.722417	1.0412	0.345931	0.841167	1.36244	0.714363
15471_29	PNLIPRP2	Myopia	Inverse variance weighted	162	-0.0135984	0.00547448	0.0129933	-0.0243283	-0.00286837	0.986494	0.975965	0.997136	0.159779	-0.0166751	0.0091574	0.070484	-0.0346236	0.00127342	0.983463	0.965969	1.00127	0.000911796	0.00217236	0.675249	-0.0175973	0.008667	0.0423176	0.966007	0.99939	176.637	0.17448	176.832	0.186257
11493_169	DYNLL2	Myopia	Wald ratio	1	0.0831013	0.143391	0.562222	-0.197944	0.364147	1.08665	0.820416	1.43929	0.854634
10620_21	MSMB	Myopia	Inverse variance weighted	44	0.0387364	0.0129417	0.00276123	0.0133706	0.0641022	1.0395	1.01346	1.0662	0.0656883	0.00449179	0.0308337	0.884872	-0.0559422	0.0649258	1.0045	0.945594	1.06708	0.00986802	0.00807436	0.228468	0.0399247	0.0182764	0.028926	1.00411	1.07869	49.797	0.190816	51.5679	0.173697
9964_10	MYZAP	Myopia	Inverse variance weighted	2	-0.117858	0.132164	0.372525	-0.376899	0.141184	0.888823	0.685985	1.15164	0.732093																			1.91596	0.166302
17697_2	OVCA2	Myopia	Wald ratio	1	-0.0301889	0.0746158	0.685778	-0.176436	0.116058	0.970262	0.838252	1.12306	0.906614
4297_62	SPON1	Myopia	Inverse variance weighted	33	0.0461793	0.0164685	0.00504559	0.0139012	0.0784575	1.04726	1.014	1.08162	0.0912242	0.0394651	0.0372692	0.297817	-0.0335825	0.112513	1.04025	0.966975	1.11909	0.00115218	0.00573723	0.842147	0.0429603	0.0242841	0.0768819	0.995374	1.09478	20.9762	0.912538	21.0165	0.931303
4496_60	MMP12	Myopia	Inverse variance weighted	69	-0.0149409	0.009011	0.0973035	-0.0326024	0.0027207	0.98517	0.967923	1.00272	0.430529	6e-05	0.0145434	0.996721	-0.028445	0.028565	1.00006	0.971956	1.02898	-0.0032751	0.0024923	0.193298	-0.00688834	0.0139587	0.621672	0.966333	1.02068	58.0295	0.774634	59.7564	0.751702
2687_2	MIA	Myopia	Inverse variance weighted	86	-0.0049692	0.00695095	0.474674	-0.0185931	0.00865466	0.995043	0.981579	1.00869	0.796608	-0.00143825	0.0101295	0.887431	-0.0212922	0.0184157	0.998563	0.978933	1.01859	-0.00103907	0.0021683	0.633036	-0.00635747	0.0110601	0.565418	0.972354	1.01544	69.1731	0.87837	69.4027	0.889982
13944_3	SULT1A3	Myopia	Inverse variance weighted	15	-0.0505015	0.0389486	0.194762	-0.126841	0.0258377	0.950753	0.880874	1.02617	0.573502	-0.14296	0.0851625	0.117077	-0.309878	0.0239587	0.866789	0.733536	1.02425	0.0111184	0.00914688	0.245775	-0.099393	0.0447276	0.0262706	0.829395	0.988341	20.0024	0.0951509	22.2758	0.0731228
2637_77	MRC1	Myopia	Inverse variance weighted	106	0.025451	0.0110185	0.0208967	0.00385477	0.0470473	1.02578	1.00386	1.04817	0.211735	0.0408408	0.0192618	0.0363592	0.00308765	0.078594	1.04169	1.00309	1.08177	-0.0024334	0.00249811	0.332269	0.0237317	0.0171101	0.165443	0.990244	1.05894	87.9382	0.87075	88.8871	0.870306
5644_60	RNASE4	Myopia	Inverse variance weighted	42	-0.0191326	0.0188658	0.310516	-0.0561097	0.0178444	0.981049	0.945435	1.018	0.673965	0.00123736	0.0390242	0.974863	-0.0752501	0.0777249	1.00124	0.927511	1.08083	-0.0027343	0.00457435	0.553378	0.0179883	0.0272447	0.509094	0.965208	1.074	44.9891	0.270917	45.391	0.294023
7905_30	HP	Myopia	Inverse variance weighted	85	0.00545226	0.00625366	0.38329	-0.00680491	0.0177094	1.00547	0.993218	1.01787	0.737757	0.0192387	0.0121942	0.118441	-0.00466202	0.0431394	1.01942	0.995349	1.04408	-0.00430416	0.00327333	0.192159	0.0109956	0.0103816	0.289538	0.990691	1.03184	84.5032	0.433422	86.2635	0.411208
3054_3	HP	Myopia	Inverse variance weighted	88	0.00189696	0.00561641	0.735549	-0.0091112	0.0129051	1.0019	0.99093	1.01299	0.92545	0.0192387	0.0121942	0.118441	-0.00466202	0.0431394	1.01942	0.995349	1.04408	-0.00430416	0.00327333	0.192159	0.0109956	0.0103816	0.289538	0.990691	1.03184	84.5032	0.433422	86.2635	0.411208
11530_37	HMBS	Myopia	Inverse variance weighted	2	-0.0372386	0.106057	0.725499	-0.24511	0.170633	0.963446	0.782618	1.18606	0.917274																			0.273186	0.601202
9264_11	CTSO	Myopia	Inverse variance weighted	13	-0.0123164	0.0436238	0.777689	-0.097819	0.0731863	0.987759	0.906813	1.07593	0.943666	0.0800203	0.130816	0.553169	-0.17638	0.33642	1.08331	0.8383	1.39993	-0.00981291	0.0130755	0.468714	-0.0210968	0.0440829	0.632244	0.898077	1.06749	21.547	0.028127	22.6503	0.0308461
6527_1	TRIL	Myopia	Inverse variance weighted	3	-0.164794	0.0656634	0.0120842	-0.293494	-0.0360936	0.848068	0.745654	0.96455	0.152784	-0.0464657	0.172243	0.832253	-0.384062	0.29113	0.954597	0.68109	1.33794	-0.0130579	0.0175722	0.593154	-0.169879	0.0745294	0.0226459	0.729091	0.97648	0.0740786	0.785488	0.62628	0.731148
10037_98	SIGLEC12	Myopia	Inverse variance weighted	136	-0.000708073	0.00616004	0.908488	-0.0127818	0.0113656	0.999292	0.9873	1.01143	0.97813	-0.000657205	0.00940501	0.944395	-0.019091	0.0177766	0.999343	0.98109	1.01794	-1.18861e-05	0.00166062	0.9943	-0.000784568	0.00966099	0.935275	0.980473	1.01832	98.6304	0.990485	98.6305	0.992006
8248_222	SIGLEC14	Myopia	Inverse variance weighted	199	-0.0073758	0.00477274	0.122249	-0.0167304	0.00197876	0.992651	0.983409	1.00198	0.472153	-0.00553957	0.0082579	0.50312	-0.0217251	0.0106459	0.994476	0.978509	1.0107	-0.000481998	0.00176893	0.785539	-0.0118413	0.00773839	0.125967	0.973353	1.00333	191.844	0.590334	191.918	0.608429
13242_134	SHANK3	Myopia	Inverse variance weighted	56	0.0166449	0.0131649	0.206106	-0.00915819	0.042448	1.01678	0.990884	1.04336	0.584992	0.00112481	0.0262968	0.96604	-0.050417	0.0526666	1.00113	0.950833	1.05408	0.00240651	0.00352977	0.498294	0.000626839	0.0191445	0.97388	0.963776	1.03889	42.1172	0.879917	42.5821	0.889179
19488_1	PDCD6	Myopia	Inverse variance weighted	9	-0.0940452	0.0484615	0.0523047	-0.18903	0.000939294	0.910242	0.827762	1.00094	0.315223	-0.102701	0.0924054	0.3031	-0.283815	0.078414	0.902397	0.752906	1.08157	0.00133743	0.0118283	0.91315	-0.114664	0.0505298	0.0232544	0.807589	0.984496	11.2538	0.127925	11.2743	0.186633
15525_294	ADH1C	Myopia	Inverse variance weighted	8	-0.0537325	0.0363354	0.139196	-0.12495	0.0174848	0.947686	0.882541	1.01764	0.490577	-0.0716995	0.0792534	0.400497	-0.227036	0.0836371	0.930811	0.796892	1.08723	0.00236817	0.00909178	0.803207	-0.0374323	0.0482194	0.437577	0.876391	1.05874	7.02276	0.318747	7.10217	0.41832
8956_96	SCARF2	Myopia	Inverse variance weighted	5	0.0150835	0.0465596	0.745967	-0.0761733	0.10634	1.0152	0.926656	1.1122	0.928223	0.024007	0.226296	0.922209	-0.419533	0.467547	1.0243	0.657354	1.59607	-0.0011598	0.0285704	0.97017	0.00444379	0.0505466	0.929945	0.909712	1.10906	4.26157	0.23457	4.26391	0.371467
7059_14	LILRA6	Myopia	Inverse variance weighted	265	0.000301793	0.00443333	0.945727	-0.00838754	0.00899113	1.0003	0.991648	1.00903	0.986434	0.00658639	0.00680529	0.334017	-0.00675198	0.0199248	1.00661	0.993271	1.02012	-0.0017367	0.00142678	0.224613	0.00202796	0.00796185	0.798948	0.986514	1.01779	218.858	0.978038	220.34	0.976528
15468_14	CFHR1	Myopia	Inverse variance weighted	62	0.00540444	0.00744064	0.467629	-0.00917921	0.0199881	1.00542	0.990863	1.02019	0.793172	0.0148756	0.010805	0.173708	-0.00630209	0.0360533	1.01499	0.993718	1.03671	-0.00331113	0.00273905	0.231459	0.0098311	0.0109534	0.369433	0.98843	1.03179	51.2384	0.782531	52.6997	0.766518
6469_62	LY6G6D	Myopia	Inverse variance weighted	2	-0.194341	0.169572	0.251768	-0.526703	0.138021	0.823377	0.590549	1.148	0.620569																			0.573512	0.448867
17161_1	DDOST	Myopia	Inverse variance weighted	5	0.112768	0.0895545	0.207956	-0.0627592	0.288294	1.11937	0.93917	1.33415	0.586284	-0.232466	0.218555	0.36551	-0.660834	0.195901	0.792576	0.516421	1.21641	0.0422259	0.0251422	0.19165	0.153188	0.0830309	0.0650451	0.990493	1.37153	4.34157	0.226865	8.4236	0.077237
3343_1	ACY1	Myopia	Inverse variance weighted	4	0.0804359	0.0735866	0.27436	-0.0637938	0.224666	1.08376	0.938198	1.2519	0.643375	-0.0390736	0.251491	0.890795	-0.531996	0.453849	0.96168	0.587431	1.57436	0.0118	0.0237446	0.668474	0.124521	0.0901315	0.167111	0.949199	1.35145	1.04156	0.594057	1.28852	0.73186
17138_8	GSTA1	Myopia	Inverse variance weighted	46	0.00339593	0.0134531	0.80071	-0.0229721	0.0297639	1.0034	0.97729	1.03021	0.946666	0.00107676	0.0230823	0.963004	-0.0441646	0.0463181	1.00108	0.956796	1.04741	0.000405696	0.00328112	0.902159	-0.00560964	0.0189787	0.767554	0.958095	1.03209	34.4704	0.847938	34.4856	0.872211
17153_46	KIR2DL3	Myopia	Inverse variance weighted	137	-0.00807505	0.00892114	0.365381	-0.0255605	0.00941039	0.991957	0.974763	1.00945	0.728778	-0.0224926	0.0156928	0.154082	-0.0532505	0.00826528	0.977758	0.948142	1.0083	0.00253323	0.00226939	0.266292	-0.00712553	0.0139925	0.610583	0.966039	1.02051	139.184	0.384938	140.469	0.378898
4249_64	NME2	Myopia	Inverse variance weighted	4	0.0504379	0.0394098	0.200604	-0.0268053	0.127681	1.05173	0.973551	1.13619	0.582171	0.0316736	0.0728488	0.706134	-0.11111	0.174457	1.03218	0.89484	1.1906	0.0030763	0.00972015	0.781612	0.053181	0.0413516	0.198419	0.972517	1.14366	2.30726	0.31549	2.42281	0.489402
4129_72	CFB	Myopia	Inverse variance weighted	64	-0.014452	0.0097208	0.137091	-0.0335048	0.00460075	0.985652	0.96705	1.00461	0.48916	-0.0160233	0.0175461	0.364668	-0.0504136	0.018367	0.984104	0.950836	1.01854	0.000310679	0.002878	0.914384	-0.0116842	0.0136624	0.392435	0.962268	1.01521	72.5683	0.168769	72.5819	0.191457
2631_50	IL10RB	Myopia	Inverse variance weighted	2	0.0939626	0.107461	0.381908	-0.116661	0.304586	1.09852	0.889887	1.35606	0.736914																			1.76167	0.184416
18917_53	AMY2A	Myopia	Inverse variance weighted	56	-0.00484441	0.0103785	0.640661	-0.0251862	0.0154974	0.995167	0.975128	1.01562	0.889548	-0.0200956	0.0156245	0.203873	-0.0507196	0.0105283	0.980105	0.950545	1.01058	0.00427899	0.00329286	0.199301	-0.0105626	0.01453	0.467258	0.961711	1.01808	60.7005	0.247165	62.5987	0.224669
5649_83	PSG4	Myopia	Inverse variance weighted	96	-0.00413061	0.00946962	0.662694	-0.0226911	0.0144298	0.995878	0.977564	1.01453	0.898665	-0.0101487	0.0162191	0.53301	-0.0419382	0.0216407	0.989903	0.958929	1.02188	0.00153587	0.00336046	0.648696	-0.0196004	0.0159796	0.219979	0.950354	1.01179	77.85	0.885632	78.0589	0.89646
18343_10	DECR2	Myopia	Inverse variance weighted	98	-0.0127349	0.0102826	0.215533	-0.0328888	0.00741896	0.987346	0.967646	1.00745	0.595847	-0.00448473	0.0218755	0.837997	-0.0473606	0.0383912	0.995525	0.953743	1.03914	-0.00154784	0.00362244	0.670124	-0.0215938	0.0177674	0.224228	0.945144	1.01332	93.7328	0.546449	93.9154	0.56979
15641_20	TMEFF1	Myopia	Wald ratio	1	0.183068	0.144732	0.205918	-0.100608	0.466743	1.2009	0.904287	1.59479	0.584992
17702_53	UGT1A1	Myopia	Inverse variance weighted	17	-0.0373766	0.0254702	0.142249	-0.0872982	0.0125449	0.963313	0.916404	1.01262	0.49746	-0.0593651	0.0583946	0.325453	-0.173819	0.0550884	0.942363	0.840449	1.05663	0.00303702	0.00725775	0.681546	-0.0265891	0.03343	0.426401	0.912003	1.0397	6.0753	0.978455	6.2504	0.985158
5810_25	TDGF1	Myopia	Inverse variance weighted	100	0.0158678	0.00429085	0.000217266	0.00745769	0.0242778	1.01599	1.00749	1.02457	0.0132455	0.0171716	0.00730561	0.0207538	0.00285258	0.0314906	1.01732	1.00286	1.03199	-0.000544346	0.00246857	0.825932	0.0167361	0.00686537	0.0147789	1.00329	1.03065	88.5365	0.742476	88.5852	0.764236	0.0161323	0.000450447	0	0.770322	0	0.220179	0.00949949
8221_19	MIF	Myopia	Inverse variance weighted	2	0.0161274	0.117329	0.890671	-0.213837	0.246092	1.01626	0.80748	1.27902	0.975657																			0.0552938	0.814095
13519_112	ARHGEF25	Myopia	Inverse variance weighted	4	-0.0422589	0.0961967	0.660447	-0.230805	0.146287	0.958622	0.793895	1.15753	0.898558	-0.215368	0.254866	0.48707	-0.714905	0.28417	0.806245	0.489239	1.32866	0.0223085	0.0299708	0.534245	-0.0580816	0.0625852	0.353387	0.834645	1.06672	7.8021	0.0202206	9.96346	0.0188793
16605_2	C1QTNF9	Myopia	Inverse variance weighted	15	-0.0448899	0.0269886	0.0962545	-0.0977875	0.0080078	0.956103	0.906842	1.00804	0.428641	-0.0796115	0.0508507	0.141453	-0.179279	0.0200558	0.923475	0.835873	1.02026	0.0046001	0.00570979	0.434934	-0.0554168	0.0356447	0.120018	0.882249	1.01455	11.5238	0.567027	12.1728	0.592425
18942_11	PSMB9	Myopia	Wald ratio	1	0.166391	0.19885	0.402724	-0.223355	0.556136	1.18103	0.799831	1.74392	0.745267
15556_49	AMY2B	Myopia	Inverse variance weighted	61	0.00455403	0.0101273	0.652941	-0.0152954	0.0244034	1.00456	0.984821	1.0247	0.896368	-0.0123092	0.0205605	0.551678	-0.0526078	0.0279895	0.987766	0.948752	1.02838	0.00433037	0.00459356	0.349675	-0.00116466	0.0146183	0.936499	0.970624	1.02787	67.4373	0.210922	68.4531	0.212332
15614_168	LILRA2	Myopia	Inverse variance weighted	77	-0.000997312	0.011834	0.932837	-0.0241919	0.0221972	0.999003	0.976098	1.02245	0.986434	-0.0249072	0.0190946	0.196081	-0.0623326	0.0125181	0.9754	0.93957	1.0126	0.0043304	0.00273053	0.116965	-0.0141735	0.0172164	0.410361	0.953212	1.01976	82.1561	0.26739	84.9112	0.226649
8299_66	LILRA4	Myopia	Inverse variance weighted	62	0.00210022	0.0119795	0.86083	-0.0213796	0.0255801	1.0021	0.978847	1.02591	0.966096	-0.0455444	0.0214041	0.0374689	-0.0874965	-0.00359229	0.955477	0.916222	0.996414	0.0088378	0.00329025	0.00933796	-0.00367137	0.0174083	0.832967	0.962914	1.03092	47.5758	0.877282	54.7907	0.699002
13930_3	APOBEC3G	Myopia	Inverse variance weighted	5	-0.0481067	0.0467978	0.303964	-0.13983	0.043617	0.953032	0.869506	1.04458	0.669829	-0.193125	0.142967	0.269602	-0.473341	0.0870908	0.824379	0.622918	1.091	0.0140047	0.013046	0.361718	-0.0544901	0.0552439	0.323958	0.849788	1.05526	2.50882	0.473699	3.66119	0.453795
5939_42	TNFSF12	Myopia	Inverse variance weighted	35	0.0207917	0.0172173	0.227198	-0.0129542	0.0545376	1.02101	0.987129	1.05605	0.602746	0.0181338	0.0360126	0.617929	-0.0524509	0.0887186	1.0183	0.948901	1.09277	0.000476408	0.0056442	0.933243	0.0104881	0.0209584	0.616775	0.969873	1.05292	51.1593	0.0227437	51.1703	0.0296043
11212_7	TXNDC5	Myopia	Inverse variance weighted	22	-0.0681641	0.0267625	0.0108655	-0.120619	-0.0157095	0.934107	0.886372	0.984413	0.145517	-0.0024386	0.0417169	0.953966	-0.0842038	0.0793266	0.997564	0.919244	1.08256	-0.0102832	0.00521424	0.062583	-0.042195	0.0354203	0.233549	0.894385	1.0276	22.6126	0.308215	27.01	0.170524
7918_114	AMY1A	Myopia	Inverse variance weighted	81	0.00362084	0.0077039	0.638354	-0.0114788	0.0187205	1.00363	0.988587	1.0189	0.889548	-0.00761144	0.0142766	0.595433	-0.0355936	0.0203707	0.992417	0.965032	1.02058	0.00297002	0.00317821	0.352896	-0.00162924	0.0110168	0.882432	0.977045	1.02016	65.348	0.864761	66.2213	0.86552
7757_5	HLA-DQA2	Myopia	Inverse variance weighted	68	-0.0263361	0.0104438	0.0116789	-0.046806	-0.00586628	0.974008	0.954273	0.994151	0.150825	0.00639673	0.0230994	0.782706	-0.0388782	0.0516716	1.00642	0.961868	1.05303	-0.00464946	0.0029266	0.11691	-0.0167715	0.0160364	0.295636	0.95294	1.01477	58.6795	0.726996	61.2035	0.676489
8065_245	PATE4	Myopia	Inverse variance weighted	5	0.0786444	0.0612549	0.199181	-0.0414152	0.198704	1.08182	0.959431	1.21982	0.579903	0.199815	0.172409	0.330346	-0.138108	0.537737	1.22118	0.871005	1.71213	-0.0119464	0.0157522	0.503352	0.107391	0.0550939	0.0512677	0.999407	1.24033	5.9112	0.116011	7.04451	0.133555
12378_71	TAPBP	Myopia	Inverse variance weighted	62	0.0341927	0.00941541	0.000281707	0.0157385	0.0526469	1.03478	1.01586	1.05406	0.0149802	0.0550238	0.0139785	0.000217816	0.0276259	0.0824217	1.05657	1.02801	1.08591	-0.00440281	0.00218373	0.0482637	0.0424107	0.0143388	0.00309889	1.01441	1.07306	52.5459	0.741935	56.6109	0.635534	0.0422601	0.00297812	0	0.765461	0	0.162237	0.0723024
4703_87	LTA	Myopia	Wald ratio	1	-0.0619866	0.230894	0.788342	-0.514539	0.390565	0.939895	0.597776	1.47782	0.944754
7810_20	C1QTNF5	Myopia	Inverse variance weighted	8	-0.0132358	0.0368294	0.719311	-0.0854214	0.0589498	0.986851	0.918125	1.06072	0.916785	-0.0908127	0.0691699	0.237196	-0.226386	0.0447602	0.913189	0.79741	1.04578	0.0129071	0.00991393	0.24069	-0.0558581	0.0364921	0.125847	0.880397	1.01579	8.42883	0.208339	10.81	0.147126
15542_19	CKMT1A	Myopia	Inverse variance weighted	2	-0.189664	0.0911096	0.0373685	-0.368239	-0.0110894	0.827237	0.691952	0.988972	0.27032																			0.00185533	0.965643
15511_37	NPTXR	Myopia	Inverse variance weighted	29	-0.00346531	0.0133335	0.794944	-0.0295989	0.0226683	0.996541	0.970835	1.02293	0.946666	-0.00647559	0.0177501	0.718088	-0.0412658	0.0283146	0.993545	0.959574	1.02872	0.000913324	0.00355492	0.799189	0.00962578	0.0178557	0.589828	0.974948	1.04563	17.6026	0.915198	17.6686	0.934191
5651_50	PSG7	Myopia	Inverse variance weighted	5	-0.00951458	0.054491	0.861388	-0.116317	0.0972879	0.990531	0.890193	1.10218	0.966122	0.026034	0.0783678	0.761593	-0.127567	0.179635	1.02638	0.880235	1.19678	-0.00522403	0.00827686	0.572745	0.00863941	0.0584419	0.882478	0.899509	1.13109	0.0903084	0.992975	0.488672	0.974594
19560_23	PLXNA4	Myopia	Inverse variance weighted	2	-0.014091	0.080059	0.860288	-0.171007	0.142825	0.986008	0.842816	1.15353	0.966096																			0.747528	0.38726
6444_15	PSG3	Myopia	Inverse variance weighted	117	-0.00542866	0.00874367	0.534687	-0.0225662	0.0117089	0.994586	0.977686	1.01178	0.836617	-0.015297	0.017053	0.371578	-0.0487209	0.0181268	0.984819	0.952447	1.01829	0.00202706	0.00300736	0.501644	-0.0139548	0.0135843	0.30429	0.960232	1.01275	97.6065	0.878165	98.0608	0.884977
19277_4	TSTD1	Myopia	Inverse variance weighted	19	-0.0305356	0.0189558	0.107205	-0.067689	0.00661773	0.969926	0.934551	1.00664	0.454298	-0.0187938	0.0322852	0.568127	-0.0820727	0.0444851	0.981382	0.921205	1.04549	-0.00259321	0.00577187	0.658901	-0.0383661	0.0234601	0.101971	0.919111	1.00764	11.7559	0.814688	11.9577	0.849411
8080_24	MSMP	Myopia	Wald ratio	1	0.0403157	0.12591	0.748821	-0.206468	0.2871	1.04114	0.813452	1.33256	0.929345
18435_40	UBXN2B	Myopia	Inverse variance weighted	2	-0.203408	0.142164	0.152489	-0.48205	0.0752343	0.815945	0.617516	1.07814	0.512455																			1.85273	0.173466
4874_3	ANG	Myopia	Inverse variance weighted	110	0.0114103	0.00732813	0.119457	-0.00295283	0.0257734	1.01148	0.997052	1.02611	0.472153	0.0275112	0.0113331	0.0168559	0.00529842	0.049724	1.02789	1.00531	1.05098	-0.00382729	0.00205743	0.0655745	0.0211298	0.0108462	0.0514004	0.999871	1.0433	105.903	0.539099	109.363	0.472198
17746_77	FIS1	Myopia	Inverse variance weighted	7	-0.0226966	0.0477345	0.634449	-0.116256	0.0708631	0.977559	0.890247	1.07343	0.889548	0.00396865	0.0931136	0.967653	-0.178534	0.186471	1.00398	0.836496	1.20499	-0.00575244	0.016709	0.744649	-0.00861523	0.0493976	0.861547	0.899933	1.09221	6.60071	0.252069	6.75717	0.343889
5346_24	CPNE1	Myopia	Inverse variance weighted	60	-0.0263053	0.00870921	0.00252444	-0.0433753	-0.00923521	0.974038	0.957552	0.990807	0.0616783	-0.0265099	0.0139382	0.062147	-0.0538289	0.00080904	0.973838	0.947594	1.00081	7.18912e-05	0.00380165	0.984977	-0.0354995	0.0141814	0.0123059	0.938666	0.992326	88.6778	0.00586993	88.6784	0.0074778
12714_38	AP1G2	Myopia	Inverse variance weighted	6	-0.031942	0.0469152	0.49597	-0.123896	0.0600118	0.968563	0.883472	1.06185	0.806039	0.153508	0.0945969	0.179962	-0.0319021	0.338918	1.16592	0.968601	1.40343	-0.0355081	0.0163296	0.0953327	-0.0122173	0.0462725	0.791758	0.902207	1.08164	1.84193	0.764803	6.57023	0.254614
12498_12	TAX1BP3	Myopia	Inverse variance weighted	4	0.0468228	0.0756288	0.535842	-0.10141	0.195055	1.04794	0.903563	1.21538	0.836617	0.00897517	0.161505	0.960735	-0.307575	0.325525	1.00902	0.735228	1.38476	0.00349238	0.0131679	0.815675	0.0234488	0.0861287	0.785427	0.864708	1.21199	0.840941	0.656738	0.911282	0.822704
2192_63	CCL27	Myopia	Wald ratio	1	-0.102169	0.166488	0.539432	-0.428486	0.224148	0.902877	0.651495	1.25126	0.83788
11387_3	ATF6B	Myopia	Inverse variance weighted	35	-0.0821002	0.0185761	9.88493e-06	-0.118509	-0.0456911	0.92118	0.888244	0.955337	0.00137477	-0.0299976	0.0551924	0.590432	-0.138175	0.0781795	0.970448	0.870947	1.08132	-0.00559934	0.00558534	0.323394	-0.0718132	0.0260992	0.00593153	0.884292	0.979553	29.1963	0.657082	30.2014	0.654423	-0.0943188	0.000143521	1.14867e-97	0.76161	3.49436e-98	0.231682	0.00670813
18220_141	SRA1	Myopia	Inverse variance weighted	7	0.0602797	0.0577058	0.296206	-0.0528236	0.173383	1.06213	0.948547	1.18932	0.664441	-0.0270139	0.181206	0.887318	-0.382177	0.328149	0.973348	0.682374	1.3884	0.00828878	0.0161807	0.630285	0.0405365	0.0594931	0.49564	0.926751	1.17016	8.46068	0.132608	8.90472	0.179008
15417_3	SERPINB5	Myopia	Inverse variance weighted	5	-0.145639	0.0493163	0.00314539	-0.242299	-0.048979	0.86447	0.784822	0.952201	0.069352	-0.034112	0.105956	0.768623	-0.241785	0.173561	0.966463	0.785225	1.18953	-0.0118766	0.0099866	0.319891	-0.137921	0.0547575	0.0117769	0.782512	0.969867	0.771915	0.856172	2.18623	0.701551
15444_45	SERPINB4	Myopia	Inverse variance weighted	13	0.0553989	0.0390319	0.155805	-0.0211037	0.131902	1.05696	0.979117	1.141	0.517854	0.00696043	0.0710058	0.923675	-0.132211	0.146132	1.00698	0.876156	1.15735	0.00523743	0.00641351	0.431473	0.0942577	0.051233	0.0658	0.99386	1.21492	8.29668	0.686507	8.96356	0.70604
9578_263	MANSC4	Myopia	Inverse variance weighted	55	0.00566492	0.0119016	0.63409	-0.0176623	0.0289921	1.00568	0.982493	1.02942	0.889548	0.0271783	0.0197004	0.17351	-0.0114346	0.0657911	1.02755	0.988631	1.068	-0.00480179	0.00351979	0.178262	0.00674793	0.0148164	0.648796	0.977954	1.03644	70.2808	0.0561855	72.7487	0.0453209
10603_1	HTN3	Myopia	Inverse variance weighted	6	0.0910312	0.0548144	0.0967705	-0.0164051	0.198467	1.0953	0.983729	1.21953	0.42988	0.101067	0.0915402	0.33151	-0.078352	0.280486	1.10635	0.924639	1.32377	-0.00163276	0.0110874	0.890049	0.104377	0.0555185	0.0601024	0.995571	1.23762	6.79063	0.147375	6.82745	0.233793
19188_21	NAP1L4	Myopia	Inverse variance weighted	4	0.0710285	0.0423418	0.0934446	-0.0119615	0.154019	1.07361	0.98811	1.16651	0.420672	0.0613505	0.102928	0.611616	-0.140389	0.26309	1.06327	0.86902	1.30094	0.00145298	0.0140849	0.927249	0.0744963	0.0463174	0.10775	0.983846	1.17972	0.15379	0.925987	0.164432	0.983116
2567_5	CFI	Myopia	Inverse variance weighted	15	0.0901959	0.0406286	0.0264182	0.0105638	0.169828	1.09439	1.01062	1.1851	0.228536	0.284947	0.129971	0.047151	0.0302049	0.53969	1.32969	1.03067	1.71547	-0.0193495	0.0123288	0.140552	0.0325853	0.0467902	0.48617	0.94259	1.13235	17.3704	0.182921	20.6617	0.110623
17856_23	NT5M	Myopia	Inverse variance weighted	6	-0.024294	0.0449438	0.588824	-0.112384	0.0637959	0.975999	0.893701	1.06587	0.867681	-0.0318544	0.080155	0.711359	-0.188958	0.125249	0.968648	0.827821	1.13343	0.000880185	0.00772666	0.914794	-0.0326843	0.0520209	0.529813	0.874026	1.07173	0.414777	0.981249	0.427753	0.994531
6234_74	VIT	Myopia	Inverse variance weighted	85	-0.0122723	0.00970573	0.206071	-0.0312956	0.00675089	0.987803	0.969189	1.00677	0.584992	-0.00582309	0.0173523	0.738035	-0.0398336	0.0281875	0.994194	0.960949	1.02859	-0.0011791	0.00262981	0.655062	-0.00272409	0.0163388	0.867586	0.965849	1.02973	81.5159	0.525529	81.7169	0.550208
16304_6	LGR4	Myopia	Inverse variance weighted	3	0.216809	0.142853	0.129089	-0.0631835	0.496801	1.24211	0.938771	1.64346	0.478517	-0.0232551	0.356745	0.958559	-0.722475	0.675964	0.977013	0.485549	1.96593	0.0197866	0.0262274	0.588536	0.28666	0.145887	0.0494209	1.00072	1.77287	1.63941	0.200406	2.57249	0.276306
3049_61	PRSS1	Myopia	Wald ratio	1	0.0484009	0.125858	0.700558	-0.198281	0.295083	1.04959	0.820139	1.34324	0.910937
9314_9	PSG5	Myopia	Inverse variance weighted	74	-0.026301	0.0114255	0.0213382	-0.0486951	-0.00390692	0.974042	0.952472	0.996101	0.21433	-0.0432808	0.023241	0.0666467	-0.0888331	0.00227155	0.957642	0.914998	1.00227	0.0033346	0.00397459	0.404257	-0.0413505	0.0198527	0.0372639	0.922875	0.997564	55.3589	0.927036	56.0628	0.929399
13116_25	CD177	Myopia	Inverse variance weighted	139	-0.00103354	0.00504836	0.837785	-0.0109283	0.00886126	0.998967	0.989131	1.0089	0.95626	0.00129657	0.00926607	0.888923	-0.0168649	0.0194581	1.0013	0.983276	1.01965	-0.000788002	0.0026277	0.764721	-0.00478737	0.00768504	0.53332	0.980346	1.01033	85.5402	0.999824	85.6301	0.999859
15615_8	LILRB3	Myopia	Inverse variance weighted	255	-0.000334947	0.00476706	0.943985	-0.00967838	0.00900849	0.999665	0.990368	1.00905	0.986434	0.0017553	0.00731793	0.810631	-0.0125878	0.0160984	1.00176	0.987491	1.01623	-0.000560531	0.00148892	0.706884	0.00993679	0.00866871	0.251678	0.992971	1.02729	225.443	0.89301	225.584	0.899941
2730_58	MICA	Myopia	Inverse variance weighted	107	0.0126348	0.00344349	0.000243326	0.00588555	0.019384	1.01271	1.0059	1.01957	0.0141914	-0.00334101	0.00729306	0.647821	-0.0176354	0.0109534	0.996665	0.982519	1.01101	0.00709518	0.00285522	0.0145346	0.00882342	0.00499584	0.07737	0.999032	1.01879	97.4099	0.68816	103.585	0.548251	0.0101717	0.0157597	0	0.775233	0	0.221531	0.00323522
5102_55	MICB	Myopia	Inverse variance weighted	80	-0.0165161	0.00413073	6.37828e-05	-0.0246124	-0.00841992	0.983619	0.975688	0.991615	0.00541157	-0.000317507	0.00939117	0.973116	-0.0187242	0.0180892	0.999683	0.98145	1.01825	-0.00593246	0.00308878	0.0584305	-0.0144214	0.00578421	0.0126586	0.97457	0.99692	74.4476	0.592988	78.1365	0.506314	-0.0146089	0.0190334	0	0.755994	0	0.209958	0.0340489
3003_29	NCR3	Myopia	Inverse variance weighted	42	0.036843	0.0195737	0.0597987	-0.00152137	0.0752073	1.03753	0.99848	1.07811	0.335764	0.0125772	0.0435653	0.774304	-0.0728109	0.0979653	1.01266	0.929777	1.10292	0.00255183	0.00408513	0.53574	0.0444911	0.0254355	0.0802612	0.994652	1.09894	47.2102	0.201638	47.6707	0.219798
2849_49	AIF1	Myopia	Inverse variance weighted	26	0.123669	0.0235124	1.44259e-07	0.077585	0.169754	1.13164	1.08067	1.18501	5.21639e-05	0.0789901	0.0518855	0.140979	-0.0227055	0.180686	1.08219	0.97755	1.19804	0.00457907	0.00474029	0.343683	0.116856	0.0338663	0.000559533	1.05177	1.2011	22.066	0.575328	22.9991	0.577615	0.149518	0.000183729	1.62171e-39	0.744817	4.59291e-40	0.210899	0.0442843
10445_20	APOM	Myopia	Inverse variance weighted	39	0.0464198	0.0164396	0.00474805	0.0141981	0.0786415	1.04751	1.0143	1.08182	0.0867118	0.0252966	0.0296457	0.398984	-0.0328089	0.0834022	1.02562	0.967723	1.08698	0.00298463	0.00348577	0.397381	0.037339	0.0236212	0.113938	0.991081	1.08723	27.0729	0.884479	27.806	0.887946
12041_33	HSPA1L	Myopia	Inverse variance weighted	22	0.021804	0.0283992	0.442625	-0.0338585	0.0774665	1.02204	0.966708	1.08055	0.775452	-0.00156978	0.0758983	0.983704	-0.15033	0.147191	0.998431	0.860424	1.15858	0.00209505	0.00628603	0.742387	0.00492917	0.0365888	0.892835	0.935396	1.07966	23.9502	0.244576	24.0832	0.289046
4124_24	HSPA1A	Myopia	Inverse variance weighted	15	-0.0352706	0.0332143	0.288277	-0.100371	0.0298294	0.965344	0.904502	1.03028	0.65778	0.121485	0.0923916	0.21127	-0.0596025	0.302573	1.12917	0.942139	1.35334	-0.0145542	0.00800474	0.0921415	0.0114004	0.04415	0.796238	0.927619	1.10289	10.6334	0.641497	13.9392	0.454247
18901_26	HSPA1B	Myopia	Inverse variance weighted	3	-0.0852561	0.169362	0.614686	-0.417206	0.246693	0.918277	0.658885	1.27979	0.87854	1.95051	0.926765	0.282381	0.134047	3.76697	7.03225	1.14345	43.2486	-0.107684	0.0486864	0.270321	0.0667346	0.142597	0.639789	0.808353	1.41372	0.00102974	0.974401	4.893	0.086596
15426_5	NEU1	Myopia	Inverse variance weighted	6	-0.213153	0.071881	0.00302326	-0.35404	-0.0722666	0.808032	0.701847	0.930283	0.0683256	-0.3346	0.301937	0.32993	-0.926397	0.257197	0.715624	0.395978	1.2933	0.00722285	0.017441	0.700022	-0.246119	0.0912909	0.00701799	0.653738	0.935018	1.66915	0.796313	1.84066	0.870724
2635_61	LAYN	Myopia	Wald ratio	1	-0.285367	0.148843	0.0552083	-0.5771	0.00636558	0.751738	0.561525	1.00639	0.32408
4125_52	AGER	Myopia	Inverse variance weighted	39	0.0457614	0.0143809	0.00146208	0.0175749	0.0739479	1.04682	1.01773	1.07675	0.0440574	0.0183881	0.0252217	0.470556	-0.0310465	0.0678227	1.01856	0.96943	1.07018	0.00415404	0.00315863	0.196556	0.0284931	0.0197456	0.149019	0.989844	1.0695	50.9128	0.0635756	53.2927	0.0508643	0.0286778	0.0694565	2.21705e-285	0.763913	6.51499e-286	0.224471	0.0116162
8974_172	COL15A1	Myopia	Inverse variance weighted	21	0.0319313	0.020764	0.124093	-0.00876621	0.0726288	1.03245	0.991272	1.07533	0.472153	0.00328081	0.0449804	0.942617	-0.0848808	0.0914424	1.00329	0.918622	1.09575	0.00381567	0.00531402	0.48147	0.0357615	0.0279387	0.200546	0.981181	1.09474	7.96693	0.987001	8.48251	0.988163
15372_43	BRD2	Myopia	Wald ratio	1	-0.335565	0.158825	0.0346188	-0.646863	-0.0242668	0.714934	0.523686	0.976025	0.267882																			1.21796	0.269761
10074_128	BRD2	Myopia	Inverse variance weighted	2	0.0924754	0.199696	0.643306	-0.298929	0.483879	1.09689	0.741612	1.62236	0.889899																			1.21796	0.269761
11278_4	COL11A2	Myopia	Inverse variance weighted	35	0.00318805	0.014998	0.831666	-0.0262081	0.0325842	1.00319	0.974132	1.03312	0.95626	-0.0162814	0.0253362	0.524914	-0.0659404	0.0333775	0.98385	0.936187	1.03394	0.00306583	0.00321553	0.347297	-0.00233732	0.0229393	0.918843	0.953803	1.04355	26.7603	0.770073	27.6693	0.770057
12641_3	INPP5B	Myopia	Inverse variance weighted	9	-0.0173562	0.0258422	0.501824	-0.068007	0.0332945	0.982794	0.934254	1.03385	0.810087	0.0067912	0.0489834	0.893637	-0.0892164	0.102799	1.00681	0.914648	1.10827	-0.00419889	0.00723572	0.579904	-0.0139598	0.0317575	0.660245	0.926627	1.04947	1.69322	0.974858	2.02997	0.980079
8097_77	LIPN	Myopia	Inverse variance weighted	139	0.0051595	0.00581415	0.374861	-0.00623624	0.0165552	1.00517	0.993783	1.01669	0.73393	0.00837417	0.0105126	0.42707	-0.0122305	0.0289788	1.00841	0.987844	1.0294	-0.000807045	0.00219881	0.714157	-0.0062866	0.00879567	0.47477	0.976748	1.01101	128.862	0.677689	128.996	0.696318
15388_24	FCGR3A	Myopia	Inverse variance weighted	189	-0.00896889	0.00500871	0.073348	-0.018786	0.000848178	0.991071	0.981389	1.00085	0.374613	-0.0273808	0.00953019	0.00453531	-0.04606	-0.00870166	0.972991	0.954985	0.991336	0.00538125	0.00237935	0.02487	-0.0208701	0.0072746	0.00411909	0.965482	0.99341	223.244	0.0360026	229.35	0.0213125
19556_12	CR1	Myopia	Inverse variance weighted	82	-0.0140236	0.0132853	0.291161	-0.0400627	0.0120155	0.986074	0.960729	1.01209	0.659391	0.0285332	0.0216991	0.192284	-0.013997	0.0710634	1.02894	0.9861	1.07365	-0.00773171	0.00317036	0.0169528	-0.0117811	0.0175235	0.50139	0.954921	1.02282	134.215	0.000141171	144.193	1.98531e-05
18934_50	TGM2	Myopia	Inverse variance weighted	5	-0.0471469	0.0596626	0.429397	-0.164086	0.0697919	0.953947	0.848669	1.07229	0.763181	0.119911	0.134685	0.438889	-0.144072	0.383895	1.1274	0.865825	1.46799	-0.0222094	0.016053	0.260484	-0.0751692	0.0751575	0.317235	0.800533	1.07481	0.651139	0.884632	2.56523	0.632994
10088_37	APRT	Myopia	Inverse variance weighted	18	-0.00199584	0.0257585	0.938239	-0.0524824	0.0484907	0.998006	0.948871	1.04969	0.986434	-0.011902	0.0416099	0.778519	-0.0934575	0.0696534	0.988169	0.910777	1.07214	0.00154031	0.0050335	0.763541	0.00242492	0.0339557	0.943068	0.937885	1.07141	16.4811	0.419919	16.5775	0.483324
12990_39	MAP3K3	Myopia	Wald ratio	1	-0.195027	0.161296	0.226616	-0.511167	0.121114	0.822813	0.599795	1.12875	0.602746
15487_164	CES1	Myopia	Wald ratio	1	-0.101027	0.175083	0.563925	-0.44419	0.242136	0.903909	0.641343	1.27397	0.854634
15435_4	PNP	Myopia	Inverse variance weighted	10	0.0472145	0.0370622	0.202689	-0.0254273	0.119856	1.04835	0.974893	1.12733	0.582922	0.0897846	0.0756532	0.269354	-0.0584956	0.238065	1.09394	0.943182	1.26879	-0.00512623	0.00794196	0.536697	0.0502607	0.0438224	0.251415	0.964996	1.14586	2.10593	0.977591	2.52255	0.980271
4906_35	F5	Myopia	Inverse variance weighted	42	-0.0192837	0.0156795	0.218748	-0.0500155	0.0114482	0.980901	0.951215	1.01151	0.59833	-0.056118	0.0266427	0.0414983	-0.108338	-0.00389838	0.945428	0.897325	0.996109	0.00564782	0.00334051	0.0986722	-0.058394	0.024912	0.0190775	0.898327	0.990479	40.6351	0.442291	43.539	0.36387
13118_5	SMOC1	Myopia	Inverse variance weighted	21	-0.10632	0.028773	0.000219781	-0.162715	-0.0499246	0.899137	0.849834	0.951301	0.0132455	-0.116245	0.0671869	0.0998091	-0.247932	0.015441	0.890257	0.780413	1.01556	0.00162743	0.00989735	0.871129	-0.101916	0.0280589	0.000281003	0.85478	0.954163	41.7997	0.00188607	41.8592	0.0028848	-0.0798549	0.000575392	7.78354e-86	0.818176	1.63556e-86	0.171914	0.00990984
12859_33	ECI2	Myopia	Inverse variance weighted	44	0.0245432	0.012597	0.051374	-0.000146851	0.0492332	1.02485	0.999853	1.05047	0.310775	0.0364001	0.0220075	0.105586	-0.00673457	0.0795348	1.03707	0.993288	1.08278	-0.00228796	0.00348216	0.514733	0.0248125	0.0185795	0.181721	0.988464	1.06314	41.3356	0.499983	41.7673	0.524747
5349_69	DLL1	Myopia	Inverse variance weighted	6	-0.0350179	0.047708	0.462947	-0.128526	0.0584899	0.965588	0.879391	1.06023	0.791122	0.075721	0.128224	0.586581	-0.175598	0.32704	1.07866	0.838955	1.38686	-0.011402	0.012249	0.404623	-0.0514883	0.0589844	0.38271	0.846117	1.06622	4.02217	0.403014	4.89346	0.429021
13102_1	FAM3D	Myopia	Inverse variance weighted	18	-0.0292203	0.0218213	0.180547	-0.0719902	0.0135495	0.971202	0.93054	1.01364	0.553831	-0.0114995	0.0309734	0.715307	-0.0722072	0.0492083	0.988566	0.930338	1.05044	-0.00332039	0.00411868	0.431959	-0.0253845	0.0263485	0.335342	0.925864	1.02661	14.4189	0.567541	15.0688	0.590527
18397_5	AKR1C4	Myopia	Inverse variance weighted	96	-0.0128406	0.00975718	0.188169	-0.0319647	0.00628348	0.987241	0.968541	1.0063	0.565726	-0.0114881	0.0161844	0.47957	-0.0432096	0.0202334	0.988578	0.957711	1.02044	-0.000231219	0.00220753	0.916804	0.00347144	0.0148794	0.815524	0.974635	1.03317	72.768	0.948843	72.779	0.956267
16599_38	GPN1	Myopia	Wald ratio	1	0.0669046	0.116655	0.56629	-0.16174	0.295549	1.06919	0.850663	1.34386	0.854634
19113_66	SH3BGRL2	Myopia	Inverse variance weighted	2	0.100194	0.0674385	0.137357	-0.0319857	0.232373	1.10539	0.96852	1.26159	0.48916																			0.191113	0.661992
6998_106	ASPH	Myopia	Inverse variance weighted	8	0.0741537	0.0428794	0.0837455	-0.00988991	0.158197	1.07697	0.990159	1.1714	0.395331	-0.0565574	0.0945596	0.571635	-0.241894	0.12878	0.945012	0.785139	1.13744	0.0139294	0.00898125	0.171897	0.0307948	0.0547917	0.574093	0.926263	1.14819	3.16375	0.788031	5.56917	0.590855
9094_5	CLEC4C	Myopia	Inverse variance weighted	8	0.0415683	0.0586391	0.478396	-0.0733643	0.156501	1.04244	0.929262	1.16941	0.797409	0.335044	0.186497	0.122544	-0.0304908	0.700579	1.398	0.969969	2.01492	-0.021485	0.0130984	0.152057	-0.00595435	0.0688278	0.93106	0.868614	1.13763	6.55036	0.364435	9.48768	0.219511
9077_10	MAN1A2	Myopia	Inverse variance weighted	24	0.00465243	0.0190918	0.807473	-0.0327675	0.0420723	1.00466	0.967764	1.04297	0.950463	0.0284635	0.0356408	0.433048	-0.0413926	0.0983195	1.02887	0.959452	1.10332	-0.00404942	0.00510142	0.4358	0.008628	0.0264393	0.744173	0.957727	1.06231	22.8641	0.40944	23.5189	0.430835
12396_19	HIBCH	Myopia	Inverse variance weighted	48	-0.00110433	0.0178094	0.950556	-0.0360108	0.0338021	0.998896	0.96463	1.03438	0.986434	0.0181974	0.0453788	0.690269	-0.0707451	0.10714	1.01836	0.931699	1.11309	-0.00259388	0.00560901	0.645939	-0.0218128	0.0276125	0.42955	0.926878	1.03284	39.3404	0.74554	39.5542	0.771248
8325_37	ADH4	Myopia	Inverse variance weighted	3	0.11084	0.0747277	0.138007	-0.0356262	0.257306	1.11722	0.965001	1.29344	0.48916	-0.0778844	0.269015	0.820593	-0.605154	0.449385	0.925071	0.545991	1.56735	0.0138966	0.0190292	0.598446	0.122871	0.0886354	0.16567	0.950417	1.34527	0.117649	0.731598	0.650957	0.722182
5430_66	SIRPA	Myopia	Inverse variance weighted	246	-0.000347028	0.00393163	0.929666	-0.00805302	0.00735897	0.999653	0.991979	1.00739	0.986434	0.00481583	0.00596852	0.420526	-0.00688246	0.0165141	1.00483	0.993141	1.01665	-0.00160157	0.00139303	0.251391	0.00264717	0.0069403	0.702891	0.989104	1.01638	225.228	0.800171	226.549	0.795341
18162_167	IRAK4	Myopia	Wald ratio	1	-0.0921363	0.107055	0.389434	-0.301964	0.117692	0.911981	0.739364	1.1249	0.741936
13090_17	S100A6	Myopia	Inverse variance weighted	11	-0.0295974	0.0429444	0.490695	-0.113768	0.0545736	0.970836	0.892465	1.05609	0.803678	-0.0585772	0.0964833	0.558773	-0.247685	0.13053	0.943105	0.780606	1.13943	0.00370358	0.0109085	0.742011	-0.0360456	0.0580736	0.534805	0.86082	1.08088	10.5304	0.309278	10.6652	0.384188
10070_22	PLCG2	Myopia	Inverse variance weighted	8	-0.0928094	0.0464726	0.0458168	-0.183896	-0.00172306	0.911367	0.832022	0.998278	0.296906	-0.121495	0.117244	0.340027	-0.351293	0.108303	0.885595	0.703778	1.11438	0.00295029	0.0109121	0.795936	-0.113478	0.0523023	0.0300334	0.805743	0.989095	10.0599	0.122151	10.1825	0.178466
11369_23	ADH5	Myopia	Inverse variance weighted	15	-0.00467184	0.0275056	0.865128	-0.0585829	0.0492392	0.995339	0.9431	1.05047	0.968515	0.0316906	0.0545503	0.571214	-0.0752281	0.138609	1.0322	0.927532	1.14868	-0.00510729	0.00661658	0.453982	-0.0076827	0.0374789	0.837582	0.922063	1.06799	6.76333	0.913933	7.35914	0.919979
6379_62	ADAMTSL2	Myopia	Inverse variance weighted	10	-0.0284523	0.0418983	0.497087	-0.110573	0.0536684	0.971949	0.895321	1.05513	0.806039	0.00243705	0.160176	0.988233	-0.311507	0.316382	1.00244	0.732342	1.37215	-0.00237434	0.0118834	0.84662	-0.0301887	0.0521268	0.562496	0.876028	1.07463	4.73372	0.785621	4.77364	0.853577
2946_52	CFD	Myopia	Inverse variance weighted	33	0.0640395	0.0219156	0.00347678	0.021085	0.106994	1.06613	1.02131	1.11293	0.0732391	-0.00139952	0.0471169	0.976494	-0.0937486	0.0909496	0.998601	0.910512	1.09521	0.00830699	0.00529475	0.126821	0.0553745	0.0303777	0.0683231	0.995843	1.12178	20.3806	0.927293	22.842	0.883214
6207_10	PSAP	Myopia	Inverse variance weighted	45	0.0103234	0.0120111	0.390072	-0.0132184	0.0338653	1.01038	0.986869	1.03445	0.742369	0.0128363	0.0242593	0.599437	-0.0347119	0.0603845	1.01292	0.965884	1.06224	-0.000440959	0.00369862	0.905654	0.0256294	0.0183006	0.161374	0.989812	1.06343	32.1579	0.887126	32.1721	0.907057
12646_2	RPE	Myopia	Inverse variance weighted	2	-0.0125201	0.10687	0.906739	-0.221985	0.196945	0.987558	0.800927	1.21768	0.97813																			1.66731	0.196619
13434_172	PARVA	Myopia	Inverse variance weighted	4	-0.01067	0.0640453	0.867685	-0.136199	0.114859	0.989387	0.872669	1.12172	0.969112	-0.150787	0.17545	0.480669	-0.49467	0.193096	0.860031	0.609772	1.213	0.0124876	0.0145576	0.481385	0.00639878	0.074077	0.931164	0.870409	1.16368	0.616297	0.734806	1.35213	0.716793
9321_400	NMB	Myopia	Inverse variance weighted	14	0.0292301	0.0307063	0.341135	-0.0309543	0.0894145	1.02966	0.96952	1.09353	0.705759	-0.0977012	0.0855509	0.27572	-0.265381	0.0699785	0.90692	0.766914	1.07249	0.0121707	0.00765637	0.137907	0.00178934	0.04117	0.965333	0.924129	1.08598	8.59028	0.73747	11.1172	0.601003
3004_67	PDCD1LG2	Myopia	Inverse variance weighted	47	-0.00826769	0.0134655	0.53922	-0.03466	0.0181246	0.991766	0.965934	1.01829	0.83788	0.00815645	0.0253153	0.748798	-0.0414616	0.0577745	1.00819	0.959386	1.05948	-0.00264459	0.00345176	0.447583	-0.0118756	0.0235841	0.614583	0.943555	1.03495	43.8205	0.521905	44.4075	0.539117
18841_1	SERPINB13	Myopia	Inverse variance weighted	16	-0.041535	0.0264085	0.115768	-0.0932957	0.0102258	0.959316	0.910924	1.01028	0.472153	-0.0861456	0.0463567	0.0842755	-0.177005	0.00471357	0.917461	0.837776	1.00472	0.00695632	0.00594094	0.261179	-0.066162	0.0379944	0.08162	0.86881	1.00834	13.3255	0.501067	14.6966	0.473487
8932_1	ENTPD6	Myopia	Inverse variance weighted	2	0.00288935	0.0705877	0.967349	-0.135462	0.141241	1.00289	0.873312	1.1517	0.992604																			1.42799	0.232093
13671_40	ELANE	Myopia	Inverse variance weighted	65	-0.00587967	0.0131737	0.655366	-0.0317	0.0199407	0.994138	0.968797	1.02014	0.898194	-0.039231	0.0234312	0.0990286	-0.0851563	0.00669417	0.961529	0.918369	1.00672	0.0052505	0.00305056	0.0901293	-0.0360582	0.0207463	0.0822014	0.926148	1.00462	56.6568	0.700316	59.6192	0.631981
5704_74	GZMM	Myopia	Inverse variance weighted	3	-0.212615	0.117274	0.0698348	-0.442471	0.0172415	0.808468	0.642447	1.01739	0.363866	0.457999	0.365259	0.428585	-0.257908	1.17391	1.58091	0.772666	3.23461	-0.0463421	0.0245554	0.310199	-0.297178	0.106752	0.00537252	0.602654	0.915813	0.286567	0.592429	3.84827	0.146002
9398_30	GALP	Myopia	Wald ratio	1	-0.0495152	0.138995	0.721662	-0.321945	0.222914	0.951691	0.724738	1.24971	0.916785
4499_21	PDGFA	Myopia	Inverse variance weighted	4	-0.02674	0.116873	0.819028	-0.255811	0.202331	0.973614	0.774288	1.22425	0.954814	0.475485	0.258363	0.207072	-0.0309059	0.981876	1.60879	0.969567	2.66946	-0.116561	0.0564783	0.17509	0.00169721	0.0955624	0.98583	0.830602	1.20804	1.18041	0.554214	5.43974	0.142288
8894_80	HNRNPAB	Myopia	Inverse variance weighted	2	-0.0254586	0.0833904	0.760142	-0.188904	0.137987	0.974863	0.827866	1.14796	0.932386																			0.116292	0.733091
16610_13	LRP10	Myopia	Inverse variance weighted	4	-0.0445061	0.0718409	0.535581	-0.185314	0.096302	0.95647	0.830843	1.10109	0.836617	-0.177844	0.119797	0.275949	-0.412646	0.0569573	0.837073	0.661897	1.05861	0.0166424	0.0119653	0.298796	-0.078043	0.0864808	0.366828	0.780715	1.09577	0.753936	0.685938	2.68851	0.442183
3403_1	TPSB2	Myopia	Inverse variance weighted	227	-0.00530325	0.00429206	0.216609	-0.0137157	0.00310919	0.994711	0.986378	1.00311	0.596087	-0.00360062	0.00701037	0.608026	-0.0173409	0.0101397	0.996406	0.982809	1.01019	-0.000592723	0.00192727	0.758712	0.00711995	0.00653202	0.27571	0.994333	1.02012	273.356	0.0151946	273.471	0.0168305
3580_25	SERPINA1	Myopia	Inverse variance weighted	101	0.00292455	0.00683584	0.668778	-0.0104737	0.0163228	1.00293	0.989581	1.01646	0.899701	0.00073464	0.0104546	0.944121	-0.0197563	0.0212256	1.00073	0.980438	1.02145	0.000561576	0.00202845	0.782472	-0.00589927	0.0110765	0.594315	0.972768	1.01594	88.7867	0.759466	88.8633	0.779693
5713_9	IFNL3	Myopia	Wald ratio	1	-0.199315	0.160643	0.214706	-0.514176	0.115546	0.819292	0.597993	1.12249	0.595207
16057_6	IGF2R	Myopia	Inverse variance weighted	60	0.00608572	0.0125601	0.628011	-0.018532	0.0307035	1.0061	0.981639	1.03118	0.889548	-0.0233165	0.0216851	0.286724	-0.0658194	0.0191863	0.976953	0.9363	1.01937	0.00530467	0.00321212	0.10405	0.0235095	0.0209251	0.261223	0.982649	1.06665	61.5059	0.351666	64.3981	0.29339
17164_15	ANXA4	Myopia	Inverse variance weighted	27	0.0226988	0.0195738	0.24619	-0.0156658	0.0610634	1.02296	0.984456	1.06297	0.617694	0.0289535	0.0371676	0.443294	-0.0438951	0.101802	1.02938	0.957054	1.10716	-0.000851597	0.00430192	0.844679	0.0258205	0.0284072	0.363382	0.970584	1.08491	16.4616	0.900386	16.5008	0.92339
11969_5	S100A2	Myopia	Wald ratio	1	0.128984	0.0854316	0.131098	-0.0384624	0.29643	1.13767	0.962268	1.34505	0.481757
15441_6	GM2A	Myopia	Inverse variance weighted	31	0.0351554	0.0157261	0.0253852	0.00433236	0.0659785	1.03578	1.00434	1.0682	0.223886	0.033134	0.0274724	0.237533	-0.0207118	0.0869798	1.03369	0.979501	1.09087	0.000326484	0.00363817	0.929112	0.0222543	0.0219042	0.309639	0.979534	1.06736	18.4869	0.933739	18.495	0.949957
9834_62	ADH1B	Myopia	Wald ratio	1	-0.117651	0.0565198	0.0373794	-0.22843	-0.0068726	0.889006	0.795782	0.993151	0.27032
4924_32	MMP1	Myopia	Inverse variance weighted	123	0.0120341	0.00676735	0.075362	-0.00122993	0.0252981	1.01211	0.998771	1.02562	0.380033	0.00855253	0.0132149	0.518735	-0.0173486	0.0344536	1.00859	0.982801	1.03505	0.000793792	0.00258793	0.759577	0.014729	0.0112309	0.189701	0.992743	1.03742	109.287	0.768984	109.381	0.786535
9216_100	PLXNB2	Myopia	Inverse variance weighted	80	-0.00428504	0.00848464	0.613534	-0.0209149	0.0123448	0.995724	0.979302	1.01242	0.877587	-0.009499	0.0180904	0.601014	-0.0449562	0.0259582	0.990546	0.956039	1.0263	0.00109493	0.00335523	0.745044	-0.00136829	0.0125314	0.913053	0.974403	1.02346	63.7227	0.878419	63.8292	0.892553
13720_95	PRTN3	Myopia	Inverse variance weighted	72	0.0122577	0.0122634	0.317536	-0.0117786	0.036294	1.01233	0.98829	1.03696	0.683459	0.00839309	0.023898	0.72649	-0.038447	0.0552332	1.00843	0.962283	1.05679	0.000659107	0.00348962	0.850736	-0.00615612	0.0192274	0.748837	0.957105	1.03203	80.3304	0.186946	80.3713	0.209068
15530_33	EPHB4	Myopia	Inverse variance weighted	8	0.115919	0.0457263	0.0112429	0.0262952	0.205542	1.1229	1.02664	1.22819	0.146331	-0.0541114	0.107521	0.632716	-0.264852	0.15663	0.947327	0.767319	1.16956	0.0168037	0.00981158	0.137617	0.102275	0.0552245	0.0640267	0.994053	1.23431	5.65463	0.462968	8.58776	0.283623
11656_110	EVL	Myopia	Inverse variance weighted	19	-0.0507033	0.026664	0.0572283	-0.102965	0.00155817	0.950561	0.902159	1.00156	0.331533	-0.007229	0.0545592	0.896146	-0.114165	0.0997071	0.992797	0.892111	1.10485	-0.00525879	0.00575782	0.373841	-0.0276321	0.0374782	0.460949	0.903852	1.04689	15.6997	0.545213	16.5339	0.55534
5069_9	CD55	Myopia	Inverse variance weighted	41	0.0664153	0.0152614	1.34991e-05	0.036503	0.0963276	1.06867	1.03718	1.10112	0.00157121	0.0860608	0.0272121	0.0030248	0.0327251	0.139396	1.08987	1.03327	1.14958	-0.00340282	0.00389705	0.38791	0.0701266	0.0217204	0.00124395	1.02794	1.11929	48.1612	0.149202	49.1027	0.153229	0.0730267	0.00599797	0	0.018057	0	0.971132	0.0108105
11377_19	ADH7	Myopia	Inverse variance weighted	32	-0.0249142	0.0179532	0.165219	-0.0601023	0.010274	0.975394	0.941668	1.01033	0.533036	0.0330593	0.0301004	0.280811	-0.0259376	0.0920562	1.03361	0.974396	1.09643	-0.00870353	0.00367588	0.0245416	-0.000499796	0.0257805	0.984533	0.950251	1.0513	26.9898	0.623808	32.596	0.388302
10580_14	SFTA2	Myopia	Wald ratio	1	0.0428667	0.117662	0.715618	-0.18775	0.273484	1.0438	0.828822	1.31454	0.916785
16915_153	SEMA4A	Myopia	Inverse variance weighted	10	-0.0878907	0.0368005	0.0169265	-0.16002	-0.0157617	0.915861	0.852127	0.984362	0.185474	-0.019039	0.0854841	0.829335	-0.186588	0.14851	0.981141	0.829786	1.1601	-0.00882611	0.00986525	0.397084	-0.0944623	0.0422103	0.0252278	0.837617	0.988338	10.4749	0.23326	11.523	0.241555
15376_134	CTSE	Myopia	Inverse variance weighted	18	-0.0465214	0.023265	0.0455401	-0.0921208	-0.00092203	0.954544	0.911995	0.999078	0.296174	-0.0423305	0.0378814	0.280301	-0.116578	0.0319169	0.958553	0.889961	1.03243	-0.000850851	0.00606951	0.890264	-0.0745417	0.0322654	0.0208736	0.871289	0.988762	7.8712	0.952609	7.89085	0.968825
17403_14	ACADSB	Myopia	Inverse variance weighted	7	0.00768094	0.0481756	0.873325	-0.0867433	0.102105	1.00771	0.916912	1.1075	0.969112	0.0966346	0.104602	0.397968	-0.108386	0.301655	1.10146	0.897281	1.35209	-0.00877686	0.0091611	0.382033	0.00522544	0.0569454	0.926887	0.899076	1.12394	0.607621	0.987652	1.5255	0.957783
14116_129	S100A4	Myopia	Inverse variance weighted	4	-0.0749654	0.0647101	0.246668	-0.201797	0.0518663	0.927776	0.817261	1.05323	0.617694	-0.0748624	0.146185	0.65952	-0.361384	0.211659	0.927871	0.696711	1.23573	-1.82212e-05	0.0231937	0.999444	-0.103178	0.0746694	0.167033	0.779167	1.04412	1.33251	0.51363	1.33251	0.721429
17377_1	AKR1C3	Myopia	Inverse variance weighted	32	0.0468865	0.0212753	0.0275384	0.00518692	0.0885862	1.048	1.0052	1.09263	0.234856	0.0771069	0.0440247	0.090088	-0.00918141	0.163395	1.08016	0.990861	1.1775	-0.0034849	0.00444459	0.439142	0.0299119	0.029384	0.308695	0.972699	1.09145	23.1317	0.809806	23.7465	0.820751
2879_9	SERPINA3	Myopia	Inverse variance weighted	23	-0.0313609	0.0255753	0.220117	-0.0814886	0.0187667	0.969126	0.921743	1.01894	0.598452	0.0246742	0.0473395	0.607668	-0.0681112	0.11746	1.02498	0.934157	1.12464	-0.00638599	0.0045783	0.177644	-0.00298134	0.0352595	0.932616	0.930447	1.06836	22.3759	0.378135	24.4489	0.324146
4153_11	SERPINA3	Myopia	Inverse variance weighted	45	-0.0248165	0.0160887	0.122958	-0.0563503	0.00671741	0.975489	0.945208	1.00674	0.472153	0.0246742	0.0473395	0.607668	-0.0681112	0.11746	1.02498	0.934157	1.12464	-0.00638599	0.0045783	0.177644	-0.00298134	0.0352595	0.932616	0.930447	1.06836	22.3759	0.378135	24.4489	0.324146
9906_21	SPOCK3	Myopia	Inverse variance weighted	66	0.0469587	0.00990352	2.12025e-06	0.0275478	0.0663696	1.04808	1.02793	1.06862	0.000425934	0.0399234	0.0153126	0.0113451	0.00991066	0.0699361	1.04073	1.00996	1.07244	0.00158734	0.00263504	0.549039	0.0320872	0.0160061	0.044997	1.00072	1.06552	59.21	0.646202	59.5729	0.666764	0.0599282	0.000188775	0	0.747174	0	0.238563	0.0142629
7648_9	MYBPC1	Myopia	Wald ratio	1	-0.0814615	0.0976739	0.404273	-0.272902	0.109979	0.921768	0.761167	1.11625	0.745974
14048_7	IL1RAP	Myopia	Inverse variance weighted	143	0.00957944	0.00531877	0.0716928	-0.000845344	0.0200042	1.00963	0.999155	1.02021	0.369289	0.00559582	0.00765854	0.466197	-0.00941492	0.0206066	1.00561	0.990629	1.02082	0.0012378	0.00170952	0.470225	0.00983427	0.00843545	0.243685	0.993323	1.02672	154.73	0.202734	155.306	0.210289
8360_169	NCR1	Myopia	Inverse variance weighted	24	-0.0148801	0.0202408	0.462246	-0.0545522	0.0247919	0.98523	0.946909	1.0251	0.790906	-0.00922312	0.0368599	0.804738	-0.0814686	0.0630223	0.990819	0.921762	1.06505	-0.000993025	0.00535612	0.854614	-0.0279242	0.0262018	0.286542	0.923782	1.02371	26.412	0.234412	26.4533	0.279937
17828_3	S100A14	Myopia	Inverse variance weighted	2	-0.0483963	0.118561	0.68313	-0.280777	0.183984	0.952756	0.755197	1.202	0.905318																			2.53054	0.111662
9826_135	FHIT	Myopia	Inverse variance weighted	10	0.0228647	0.0485454	0.637644	-0.0722843	0.118014	1.02313	0.930266	1.12526	0.889548	0.228747	0.207255	0.301812	-0.177472	0.634967	1.25702	0.837384	1.88696	-0.0135908	0.0133008	0.336776	-0.0237243	0.0648629	0.714544	0.859972	1.10894	5.82219	0.667142	6.86627	0.65104
5095_21	KIR2DL4	Myopia	Inverse variance weighted	26	0.0352407	0.0237655	0.138114	-0.0113397	0.081821	1.03587	0.988724	1.08526	0.48916	0.108143	0.0644185	0.106174	-0.0181172	0.234403	1.11421	0.982046	1.26415	-0.0114908	0.00943947	0.23532	0.0314331	0.033309	0.345333	0.966714	1.10155	23.5902	0.485222	25.072	0.458344
15308_108	VWC2	Myopia	Inverse variance weighted	46	-0.0112898	0.0142966	0.429712	-0.0393111	0.0167315	0.988774	0.961452	1.01687	0.763181	0.0339176	0.0240483	0.165454	-0.0132171	0.0810522	1.0345	0.98687	1.08443	-0.0077111	0.0033748	0.0271956	-0.0120691	0.0213856	0.572511	0.947446	1.0303	47.4575	0.333588	53.0885	0.190613
11248_43	UROS	Myopia	Inverse variance weighted	15	0.0215862	0.0282054	0.444081	-0.0336964	0.0768687	1.02182	0.966865	1.0799	0.776673	0.0996974	0.0579231	0.108909	-0.0138319	0.213227	1.10484	0.986263	1.23767	-0.0120605	0.00781145	0.146588	0.0329896	0.0367917	0.3699	0.961633	1.11082	7.17406	0.89296	9.55783	0.793744
17836_17	S100A16	Myopia	Inverse variance weighted	14	-0.0404579	0.0286759	0.158284	-0.0966625	0.0157468	0.96035	0.907862	1.01587	0.522328	-0.0656003	0.0609334	0.302832	-0.18503	0.0538291	0.936505	0.83108	1.0553	0.0035365	0.00756239	0.648418	-0.0159563	0.0347103	0.645733	0.919442	1.05346	7.51674	0.821665	7.73543	0.860399
3212_30	ASAH2	Myopia	Inverse variance weighted	88	0.00267157	0.00836376	0.749406	-0.0137214	0.0190645	1.00268	0.986372	1.01925	0.929345	0.0138156	0.0133445	0.30343	-0.0123396	0.0399708	1.01391	0.987736	1.04078	-0.00283777	0.00264786	0.286843	0.013832	0.0129316	0.284787	0.988552	1.03996	77.5556	0.730708	78.7042	0.725447
9940_35	DUSP28	Myopia	Inverse variance weighted	22	0.00065785	0.0196278	0.973263	-0.0378126	0.0391283	1.00066	0.962893	1.0399	0.992611	-0.0197652	0.0304961	0.524277	-0.0795376	0.0400071	0.980429	0.923543	1.04082	0.00346179	0.00395624	0.39195	0.00362252	0.0272982	0.894429	0.951342	1.05879	14.8785	0.783315	15.6442	0.789298
3389_7	SERPINA5	Myopia	Inverse variance weighted	23	0.0403778	0.0191721	0.0351977	0.00280058	0.0779551	1.0412	1.0028	1.08107	0.26965	0.0901431	0.0385406	0.0293057	0.0146035	0.165683	1.09433	1.01471	1.1802	-0.00729026	0.0048978	0.151489	0.0430272	0.0267427	0.107632	0.990655	1.10015	17.0173	0.710059	19.2328	0.63091
4831_4	SELL	Myopia	Inverse variance weighted	62	0.0130398	0.0111578	0.242533	-0.00882937	0.034909	1.01313	0.991209	1.03553	0.614145	0.00794122	0.0232194	0.73354	-0.0375688	0.0534513	1.00797	0.963128	1.05491	0.000880591	0.0035169	0.803142	0.00135603	0.0167954	0.93565	0.96893	1.03487	50.7365	0.797246	50.7992	0.821061
2692_74	PLA2G2A	Myopia	Inverse variance weighted	118	-0.00791779	0.00769111	0.303257	-0.0229924	0.00715679	0.992113	0.97727	1.00718	0.669829	0.0134003	0.013032	0.305966	-0.0121425	0.0389432	1.01349	0.987931	1.03971	-0.00486533	0.0024173	0.0464603	0.00444314	0.01194	0.709803	0.981219	1.02824	128.365	0.203829	132.848	0.150166
15483_377	AGRN	Myopia	Inverse variance weighted	29	0.0479322	0.0186129	0.0100177	0.011451	0.0844135	1.0491	1.01152	1.08808	0.140529	0.0704128	0.0407453	0.0953893	-0.00944803	0.150274	1.07295	0.990596	1.16215	-0.00415078	0.00669232	0.540307	0.0320441	0.0268257	0.232271	0.979675	1.08831	22.2526	0.724431	22.6373	0.750969
5005_4	MAPK12	Myopia	Inverse variance weighted	25	0.0342858	0.024157	0.155815	-0.013062	0.0816337	1.03488	0.987023	1.08506	0.517854	0.148087	0.0692828	0.0434194	0.0122928	0.283882	1.15961	1.01237	1.32828	-0.0134538	0.00771823	0.0946671	0.0295432	0.0341261	0.38665	0.963345	1.10123	23.1163	0.453999	26.1701	0.344591
9769_48	DNER	Myopia	Inverse variance weighted	29	0.0293258	0.0225482	0.193401	-0.0148686	0.0735202	1.02976	0.985241	1.07629	0.571349	0.0056424	0.0490935	0.90935	-0.090581	0.101866	1.00566	0.9134	1.10723	0.0029004	0.00532219	0.590252	-0.000113525	0.0295975	0.99694	0.943532	1.05961	40.4074	0.0469086	40.8519	0.0554074
6920_1	GFRAL	Myopia	Inverse variance weighted	38	0.0444107	0.0197878	0.02481	0.00562664	0.0831948	1.04541	1.00564	1.08675	0.222697	0.00343839	0.0486365	0.944031	-0.0918892	0.098766	1.00344	0.912206	1.10381	0.00477962	0.00518081	0.362377	0.0351054	0.0279104	0.208468	0.980592	1.09397	42.659	0.206523	43.6676	0.209147
8275_31	PEAR1	Myopia	Inverse variance weighted	22	-0.0857948	0.0224636	0.000133843	-0.129823	-0.0417661	0.917783	0.87825	0.959094	0.0100828	-0.00303862	0.0456976	0.947645	-0.0926058	0.0865286	0.996966	0.911553	1.09038	-0.0128541	0.0061812	0.0506429	-0.0908612	0.0312761	0.00367101	0.858849	0.970873	16.56	0.681329	20.8846	0.466012	-0.102319	0.00107247	8.20176e-71	0.828159	7.88466e-72	0.0795218	0.0923188
8892_14	PEAR1	Myopia	Wald ratio	1	-0.127243	0.132373	0.336431	-0.386694	0.132209	0.88052	0.679299	1.14135	0.701625	-0.00303862	0.0456976	0.947645	-0.0926058	0.0865286	0.996966	0.911553	1.09038	-0.0128541	0.0061812	0.0506429	-0.0908612	0.0312761	0.00367101	0.858849	0.970873	16.56	0.681329	20.8846	0.466012	-0.102319	0.00107247	8.20176e-71	0.828159	7.88466e-72	0.0795218	0.0923188
5737_61	SEMA4D	Myopia	Inverse variance weighted	75	0.00241591	0.00730069	0.740709	-0.0118935	0.0167253	1.00242	0.988177	1.01687	0.926142	-0.0011115	0.011504	0.923294	-0.0236593	0.0214363	0.998889	0.976618	1.02167	0.000988812	0.00249221	0.692701	0.00196932	0.01083	0.85571	0.980927	1.02347	69.9459	0.579639	70.1033	0.606816
17396_23	ADH1A	Myopia	Inverse variance weighted	5	-0.0906771	0.0449625	0.043724	-0.178804	-0.0025506	0.913313	0.83627	0.997453	0.288515	-0.0714271	0.0742874	0.407232	-0.217031	0.0741762	0.931064	0.804905	1.077	-0.00329957	0.0101362	0.766168	-0.0840333	0.0541107	0.120426	0.826884	1.02227	0.453346	0.929015	0.559311	0.967476
11351_233	NHEJ1	Myopia	Inverse variance weighted	6	0.0126905	0.0450641	0.778242	-0.075635	0.101016	1.01277	0.927155	1.10629	0.943703	-0.13314	0.100743	0.256826	-0.330597	0.0643159	0.875342	0.718495	1.06643	0.0206991	0.012789	0.180864	0.0255514	0.0568485	0.653097	0.917712	1.1468	2.37667	0.666848	4.99623	0.41634
6455_52	HAPLN4	Myopia	Wald ratio	1	0.366944	0.0972276	0.000160603	0.176378	0.55751	1.44332	1.19289	1.74632	0.0111681																							6.08007e-22	0.00344755	6.29101e-20	0.356075	0.640477
14151_4	ISG15	Myopia	Inverse variance weighted	27	-0.0334857	0.0183387	0.0678569	-0.0694295	0.00245819	0.967069	0.932926	1.00246	0.356949	-0.0705112	0.0376958	0.0731619	-0.144395	0.00337261	0.931917	0.865546	1.00338	0.00712306	0.00633597	0.271597	-0.0430083	0.0238463	0.0712997	0.914162	1.00374	19.4124	0.776932	20.6762	0.758477
14066_49	MAGI2	Myopia	Inverse variance weighted	80	-0.00925672	0.010459	0.37613	-0.0297563	0.0112429	0.990786	0.970682	1.01131	0.734388	-0.00351925	0.0167721	0.83435	-0.0363926	0.0293541	0.996487	0.964262	1.02979	-0.00101868	0.00232796	0.662895	-0.0151954	0.018569	0.413176	0.949718	1.02143	77.9678	0.479731	78.1593	0.505588
2816_50	BCAM	Myopia	Inverse variance weighted	38	-0.00104717	0.0163112	0.948812	-0.0330172	0.0309229	0.998953	0.967522	1.03141	0.986434	-0.000924516	0.0296079	0.975262	-0.058956	0.057107	0.999076	0.942748	1.05877	-1.97063e-05	0.00397012	0.996067	0.00310785	0.0243235	0.89833	0.956412	1.05209	28.2275	0.818996	28.2275	0.849556
8766_29	LILRA5	Myopia	Inverse variance weighted	50	-0.0191625	0.0125529	0.126877	-0.0437662	0.00544129	0.98102	0.957178	1.00546	0.473068	-0.0293203	0.023401	0.216293	-0.0751863	0.0165456	0.971105	0.927571	1.01668	0.00209134	0.00405354	0.608272	-0.0235746	0.017851	0.186624	0.943119	1.01148	56.2749	0.192815	56.587	0.212825
7787_25	LILRA5	Myopia	Inverse variance weighted	34	-0.012637	0.0154439	0.413212	-0.042907	0.017633	0.987442	0.958	1.01779	0.748584	-0.0293203	0.023401	0.216293	-0.0751863	0.0165456	0.971105	0.927571	1.01668	0.00209134	0.00405354	0.608272	-0.0235746	0.017851	0.186624	0.943119	1.01148	56.2749	0.192815	56.587	0.212825
4437_56	ENTPD5	Myopia	Inverse variance weighted	47	0.00733945	0.0131925	0.57798	-0.0185178	0.0331967	1.00737	0.981653	1.03375	0.864854	-0.0273833	0.0192065	0.160847	-0.0650281	0.0102615	0.972988	0.937041	1.01031	0.00908147	0.00379935	0.0210832	-0.00918837	0.0169845	0.588517	0.958412	1.02439	52.5374	0.205125	59.2078	0.0914771
6627_25	PNLIPRP1	Myopia	Inverse variance weighted	7	-0.0555694	0.0369912	0.133037	-0.128072	0.0169333	0.945946	0.87979	1.01708	0.483965	-0.217148	0.10239	0.087418	-0.417833	-0.0164633	0.804811	0.658472	0.983671	0.0209212	0.012362	0.151358	-0.0721546	0.0447945	0.107225	0.852185	1.01577	1.55977	0.906071	4.4239	0.619512
9002_36	SERPINA11	Myopia	Inverse variance weighted	47	-0.0111466	0.0150765	0.459705	-0.0406966	0.0184034	0.988915	0.96012	1.01857	0.790906	-0.00638775	0.0308651	0.836977	-0.0668833	0.0541078	0.993633	0.935304	1.0556	-0.000670517	0.00378194	0.860072	-0.00250399	0.0215345	0.907432	0.956273	1.0405	51.5696	0.232409	51.6056	0.263973
15596_7	HEXIM1	Myopia	Inverse variance weighted	2	-0.226412	0.0749555	0.00252262	-0.373324	-0.0794989	0.79739	0.688442	0.923579	0.0616783																			0.0315339	0.859054
3199_54	KLK12	Myopia	Inverse variance weighted	2	0.0592992	0.051651	0.250938	-0.0419367	0.160535	1.06109	0.95893	1.17414	0.620569																			0.44042	0.50692
14111_15	THBS2	Myopia	Wald ratio	1	0.192315	0.110098	0.080678	-0.0234766	0.408106	1.21205	0.976797	1.50397	0.388345	0.0190848	0.0162438	0.242911	-0.012753	0.0509225	1.01927	0.987328	1.05224	-0.0033347	0.00243562	0.174119	0.0150696	0.012994	0.246159	0.989655	1.04137	93.3104	0.587178	95.1849	0.561699
3339_33	THBS2	Myopia	Inverse variance weighted	99	0.000362919	0.00876787	0.966983	-0.0168221	0.0175479	1.00036	0.983319	1.0177	0.992604	0.0190848	0.0162438	0.242911	-0.012753	0.0509225	1.01927	0.987328	1.05224	-0.0033347	0.00243562	0.174119	0.0150696	0.012994	0.246159	0.989655	1.04137	93.3104	0.587178	95.1849	0.561699
17724_3	WWOX	Myopia	Inverse variance weighted	3	0.0252802	0.0802588	0.752774	-0.132027	0.182587	1.0256	0.876317	1.20032	0.929345	0.620815	0.465967	0.409899	-0.29248	1.53411	1.86044	0.74641	4.63719	-0.0345867	0.0266573	0.418032	-0.00195257	0.0893441	0.982564	0.837724	1.18906	0.160892	0.688336	1.84428	0.397667
11177_16	KRT5	Myopia	Inverse variance weighted	8	0.113738	0.0462455	0.0139155	0.0230967	0.204379	1.12046	1.02337	1.22676	0.163429	-0.0541857	0.116328	0.657786	-0.282188	0.173816	0.947256	0.754132	1.18984	0.0189934	0.0122605	0.172317	0.104967	0.0474869	0.0270743	1.01196	1.21901	7.11601	0.310252	9.96227	0.190722
10940_25	SRL	Myopia	Inverse variance weighted	4	-0.0496834	0.0485	0.305646	-0.144743	0.0453766	0.951531	0.865244	1.04642	0.669829	-0.00289116	0.175625	0.98836	-0.347116	0.341334	0.997113	0.706723	1.40682	-0.00438469	0.0158171	0.807642	-0.0454878	0.0522963	0.384405	0.862441	1.05867	1.32264	0.516171	1.39948	0.705656
6472_40	PMEL	Myopia	Inverse variance weighted	19	-0.0985317	0.042448	0.0202741	-0.18173	-0.0153337	0.906167	0.833827	0.984783	0.211275	-0.0478267	0.0649806	0.471756	-0.175189	0.0795354	0.953299	0.839299	1.08278	-0.00787439	0.00765005	0.31775	-0.0811384	0.0305295	0.00786743	0.86851	0.978925	64.3821	1.95336e-07	68.3947	8.43011e-08
4145_58	NTF3	Myopia	Inverse variance weighted	8	-0.000335354	0.0497097	0.994617	-0.0977663	0.0970956	0.999665	0.906861	1.10197	0.996782	-0.065869	0.139482	0.653442	-0.339255	0.207517	0.936253	0.712301	1.23062	0.00503229	0.0100075	0.632989	0.0325166	0.0663439	0.624048	0.907087	1.17651	5.5774	0.472151	5.83027	0.559702
4278_14	P4HB	Myopia	Inverse variance weighted	4	0.0622478	0.0688012	0.365598	-0.0726026	0.197098	1.06423	0.92997	1.21786	0.728778	0.0566099	0.282541	0.859725	-0.49717	0.61039	1.05824	0.608249	1.84115	0.000564086	0.0269825	0.985219	0.0457119	0.0561432	0.415529	0.937697	1.16854	5.88068	0.0528478	5.88196	0.117496
2999_6	LSAMP	Myopia	Inverse variance weighted	16	-0.0329101	0.0413122	0.425672	-0.113882	0.0480618	0.967626	0.892363	1.04924	0.758989	-0.152461	0.0798701	0.0769948	-0.309006	0.0040848	0.858593	0.734176	1.00409	0.0150686	0.0087939	0.10866	-0.043377	0.040805	0.287767	0.88395	1.03728	25.5719	0.0293234	30.9351	0.00896223
6496_60	DLK1	Myopia	Inverse variance weighted	77	0.0233478	0.00921077	0.01125	0.00529469	0.0414009	1.02362	1.00531	1.04227	0.146331	0.0217657	0.0170625	0.206018	-0.0116768	0.0552083	1.022	0.988391	1.05676	0.00031613	0.00286997	0.912584	0.0174558	0.0141384	0.216965	0.989797	1.0462	60.482	0.888098	60.4942	0.903204
2590_69	ROR1	Myopia	Inverse variance weighted	33	0.0186133	0.0162484	0.251981	-0.0132334	0.0504601	1.01879	0.986854	1.05175	0.620569	0.0182988	0.0320688	0.572377	-0.0445561	0.0811538	1.01847	0.956422	1.08454	5.15302e-05	0.00453013	0.990997	0.00679653	0.0244932	0.781407	0.959627	1.05633	27.3709	0.65342	27.3711	0.700082
7192_37	IFNLR1	Myopia	Inverse variance weighted	13	0.068542	0.0406259	0.0915743	-0.0110847	0.148169	1.07095	0.988976	1.15971	0.41708	0.00996178	0.0790773	0.902025	-0.14503	0.164953	1.01001	0.864997	1.17934	0.00543317	0.00629234	0.406319	0.0822544	0.0557793	0.140309	0.97329	1.21116	9.97289	0.532827	10.7185	0.553189
18896_23	HS6ST3	Myopia	Inverse variance weighted	5	-0.0193053	0.0566805	0.733405	-0.130399	0.0917884	0.98088	0.877745	1.09613	0.92404	-0.160321	0.227793	0.532265	-0.606794	0.286153	0.851871	0.545095	1.3313	0.0134156	0.0209896	0.568179	-0.0256675	0.0683668	0.707335	0.852428	1.11442	0.975842	0.807097	1.38436	0.846909
15560_52	TCN2	Myopia	Inverse variance weighted	114	-0.00338499	0.00384542	0.378715	-0.010922	0.00415203	0.996621	0.989137	1.00416	0.735845	-0.00943258	0.00786731	0.233075	-0.0248525	0.00598736	0.990612	0.975454	1.00601	0.00270602	0.00307014	0.37999	-0.0085648	0.00659863	0.194299	0.978731	1.00438	116.538	0.365572	117.346	0.370815
5584_21	TCN2	Myopia	Inverse variance weighted	76	-0.0015984	0.00702994	0.820135	-0.0153771	0.0121803	0.998403	0.984741	1.01225	0.954814	-0.00943258	0.00786731	0.233075	-0.0248525	0.00598736	0.990612	0.975454	1.00601	0.00270602	0.00307014	0.37999	-0.0085648	0.00659863	0.194299	0.978731	1.00438	116.538	0.365572	117.346	0.370815
8252_2	NOTUM	Myopia	Inverse variance weighted	11	0.00967938	0.040219	0.809813	-0.06915	0.0885087	1.00973	0.933187	1.09254	0.950742	-0.0533228	0.082156	0.532521	-0.214349	0.107703	0.948074	0.807067	1.11372	0.00746961	0.00849351	0.402029	-0.00509311	0.0549633	0.926171	0.89331	1.10809	6.82609	0.655221	7.59952	0.66789
4962_52	CDNF	Myopia	Inverse variance weighted	34	-0.0086545	0.0173552	0.618012	-0.0426706	0.0253616	0.991383	0.958227	1.02569	0.881203	0.00264743	0.027026	0.922576	-0.0503236	0.0556184	1.00265	0.950922	1.05719	-0.00173295	0.00317662	0.58917	3.17857e-05	0.0246657	0.998972	0.952836	1.04957	15.0752	0.995175	15.3729	0.996172
4990_87	GP1BA	Myopia	Inverse variance weighted	16	-0.0356049	0.0290686	0.220628	-0.0925794	0.0213695	0.965021	0.911577	1.0216	0.598942	-0.0785961	0.0515171	0.149372	-0.17957	0.0223775	0.924413	0.83563	1.02263	0.0067144	0.0066428	0.329274	-0.0717716	0.0425013	0.0912781	0.856352	1.0116	13.6276	0.477804	14.6493	0.47696
8351_17	PRSS57	Myopia	Inverse variance weighted	69	-0.00974517	0.00919336	0.289134	-0.0277642	0.00827382	0.990302	0.972618	1.00831	0.65778	0.00126915	0.0158596	0.936457	-0.0298157	0.032354	1.00127	0.970624	1.03288	-0.00269042	0.0031567	0.39709	-0.00126459	0.0140356	0.928209	0.971636	1.02659	41.3414	0.994247	42.0678	0.994355
11616_9	HSF1	Myopia	Wald ratio	1	-0.00700626	0.120667	0.953699	-0.243513	0.2295	0.993018	0.783869	1.25797	0.986434
13122_19	FLRT2	Myopia	Inverse variance weighted	44	-0.0419281	0.0159221	0.0084554	-0.0731354	-0.0107207	0.958939	0.929475	0.989337	0.125306	-0.00749238	0.0358368	0.835405	-0.0777326	0.0627478	0.992536	0.925212	1.06476	-0.00459127	0.00428059	0.289585	-0.0177671	0.0251873	0.480563	0.93507	1.0321	41.1304	0.509014	42.2808	0.502361
3420_21	CA13	Myopia	Inverse variance weighted	26	0.0300776	0.0142205	0.0344221	0.00220548	0.0579497	1.03053	1.00221	1.05966	0.267882	0.0177362	0.0250588	0.485897	-0.0313791	0.0668515	1.01789	0.969108	1.06914	0.00258705	0.00432518	0.555352	0.0313345	0.0188717	0.0968335	0.994362	1.07071	13.0027	0.966076	13.3605	0.97177
5116_62	ROBO2	Myopia	Inverse variance weighted	6	-0.0514481	0.0771304	0.504754	-0.202624	0.0997274	0.949853	0.816585	1.10487	0.811162	-0.20865	0.239164	0.432221	-0.677412	0.260111	0.811679	0.50793	1.29707	0.0123349	0.0176456	0.52304	-0.00902254	0.0795325	0.909678	0.847973	1.15819	6.73748	0.150429	7.56055	0.182175
10499_1	TMEM106A	Myopia	Wald ratio	1	0.0363627	0.135178	0.787931	-0.228586	0.301312	1.03703	0.795658	1.35163	0.944754
14623_26	SUMO3	Myopia	Inverse variance weighted	2	0.0209121	0.237735	0.929905	-0.445049	0.486873	1.02113	0.640793	1.62722	0.986434																			5.38203	0.0203452
16916_19	SLITRK6	Myopia	Inverse variance weighted	23	-0.00443669	0.027412	0.871422	-0.0581642	0.0492908	0.995573	0.943495	1.05053	0.969112	-0.0537259	0.0572837	0.358963	-0.166002	0.0585501	0.947692	0.847045	1.0603	0.00582094	0.00593863	0.338155	-0.0296888	0.0353365	0.40081	0.90579	1.04036	28.4978	0.126589	29.8016	0.123366
2700_56	PROS1	Myopia	Inverse variance weighted	3	-0.0368245	0.0845033	0.663	-0.202451	0.128802	0.963845	0.816727	1.13746	0.898665	0.114002	0.2286	0.705497	-0.334054	0.562058	1.12075	0.716015	1.75428	-0.0115331	0.0158422	0.599394	0.0152813	0.10105	0.879798	0.832955	1.2378	1.59529	0.206571	2.44077	0.295116
6558_5	COLEC10	Myopia	Inverse variance weighted	2	-0.0653691	0.113974	0.566276	-0.288758	0.158019	0.936722	0.749194	1.17119	0.854634																			0.0147029	0.903489
2615_60	EFNA5	Myopia	Inverse variance weighted	12	-0.00807643	0.0412549	0.844791	-0.088936	0.0727832	0.991956	0.914904	1.0755	0.957457	-0.126725	0.118421	0.309715	-0.35883	0.105381	0.880976	0.698493	1.11113	0.01224	0.0114613	0.310647	-0.00732709	0.0529175	0.889875	0.894898	1.10119	11.4459	0.323852	12.7513	0.309893
18181_2	TSSC4	Myopia	Wald ratio	1	-0.589104	0.489214	0.228518	-1.54796	0.369755	0.554824	0.212681	1.44738	0.603153
6414_8	OAF	Myopia	Inverse variance weighted	83	0.0181403	0.0092486	0.0498317	1.29981e-05	0.0362675	1.01831	1.00001	1.03693	0.307864	0.00949637	0.0170772	0.579686	-0.023975	0.0429677	1.00954	0.97631	1.0439	0.00159295	0.00264562	0.548783	0.0243725	0.014189	0.0858499	0.996568	1.05357	76.0107	0.635955	76.3732	0.654486
10558_26	PCDH9	Myopia	Inverse variance weighted	45	0.0411418	0.0150081	0.00611947	0.011726	0.0705576	1.042	1.01179	1.07311	0.103402	0.0243792	0.0328961	0.462663	-0.0400971	0.0888554	1.02468	0.960696	1.09292	0.00260732	0.00454396	0.569093	0.0384848	0.0209612	0.066358	0.997404	1.08282	52.8879	0.143513	53.2929	0.159053
18235_16	PGP	Myopia	Inverse variance weighted	18	0.00638903	0.0257271	0.803873	-0.0440361	0.0568142	1.00641	0.956919	1.05846	0.948077	0.0191723	0.0409108	0.64565	-0.0610128	0.0993574	1.01936	0.940811	1.10446	-0.00265104	0.00659665	0.693091	0.0142948	0.0329973	0.664861	0.950868	1.08217	10.5272	0.837687	10.6887	0.872282
18213_30	UBE2F	Myopia	Inverse variance weighted	2	-0.0452817	0.0892211	0.611788	-0.220155	0.129592	0.955728	0.802394	1.13836	0.876933																			0.0216683	0.882973
3296_92	CNTN2	Myopia	Inverse variance weighted	131	0.00820494	0.00668199	0.219477	-0.00489176	0.0213016	1.00824	0.99512	1.02153	0.598364	0.0116954	0.0118899	0.327134	-0.0116088	0.0349996	1.01176	0.988458	1.03562	-0.000838081	0.00235769	0.722821	0.00667764	0.0101294	0.509746	0.98691	1.02689	138.538	0.267284	138.674	0.285174
9986_14	NPW	Myopia	Inverse variance weighted	40	-0.0148858	0.0127812	0.244156	-0.0399371	0.0101654	0.985224	0.96085	1.01022	0.617368	-0.0324723	0.0194438	0.103126	-0.0705821	0.0056375	0.968049	0.931851	1.00565	0.00457205	0.00382505	0.23938	-0.0306832	0.0177791	0.0843829	0.936571	1.00417	38.7065	0.437626	40.1618	0.418532
9177_6	FAM3B	Myopia	Inverse variance weighted	66	0.0132933	0.0104374	0.202797	-0.007164	0.0337506	1.01338	0.992862	1.03433	0.582922	0.00871379	0.0149588	0.562265	-0.0206055	0.0380331	1.00875	0.979605	1.03877	0.00103121	0.00241296	0.670549	-0.00140259	0.0167004	0.933068	0.966441	1.03183	55.2197	0.774886	55.4024	0.79614
5618_50	FAM3B	Myopia	Inverse variance weighted	17	0.00177167	0.0224402	0.937072	-0.042211	0.0457544	1.00177	0.958667	1.04682	0.986434	0.00871379	0.0149588	0.562265	-0.0206055	0.0380331	1.00875	0.979605	1.03877	0.00103121	0.00241296	0.670549	-0.00140259	0.0167004	0.933068	0.966441	1.03183	55.2197	0.774886	55.4024	0.79614
8773_172	EMILIN3	Myopia	Inverse variance weighted	38	0.00824389	0.0140299	0.556805	-0.0192547	0.0357425	1.00828	0.980929	1.03639	0.850974	0.043626	0.0228818	0.0645816	-0.0012224	0.0884744	1.04459	0.998778	1.09251	-0.00737848	0.00376951	0.0580868	0.0126367	0.0192412	0.511342	0.975236	1.05164	27.1951	0.854623	31.0265	0.744426
17331_138	KREMEN1	Myopia	Inverse variance weighted	20	-0.0164652	0.0243212	0.498413	-0.0641348	0.0312044	0.98367	0.937879	1.0317	0.806741	-0.0266496	0.0490645	0.593687	-0.122816	0.0695168	0.973702	0.884426	1.07199	0.00124601	0.00521341	0.813804	-0.0309165	0.0349502	0.376379	0.905363	1.0383	15.0509	0.658472	15.108	0.71571
15622_13	OPCML	Myopia	Inverse variance weighted	13	0.0803226	0.0388661	0.0387671	0.00414507	0.1565	1.08364	1.00415	1.16941	0.273086	0.149267	0.111854	0.20901	-0.069966	0.3685	1.16098	0.932426	1.44557	-0.00593804	0.00900272	0.523091	0.0709993	0.0542576	0.190683	0.965272	1.19404	12.768	0.308756	13.273	0.349512
19448_104	UPP1	Myopia	Inverse variance weighted	3	0.0330923	0.0652376	0.611974	-0.0947734	0.160958	1.03365	0.909579	1.17464	0.876933	-0.230951	0.191951	0.441456	-0.607175	0.145273	0.793778	0.544888	1.15636	0.0290628	0.0201725	0.386272	0.0437522	0.0669839	0.513644	0.916186	1.19129	0.538242	0.463162	2.6139	0.270644
8778_3	NOG	Myopia	Inverse variance weighted	16	-0.0274044	0.0227149	0.227644	-0.0719255	0.0171168	0.972968	0.9306	1.01726	0.602746	-0.019517	0.0300946	0.527142	-0.0785023	0.0394684	0.980672	0.9245	1.04026	-0.00236442	0.00568471	0.683769	-0.020271	0.0258865	0.433585	0.931454	1.03094	18.4541	0.186876	18.6821	0.228502
9335_28	PSG9	Myopia	Inverse variance weighted	33	-0.051554	0.0282203	0.0677237	-0.106866	0.00375779	0.949752	0.898646	1.00376	0.356949	-0.0782523	0.0571664	0.180884	-0.190298	0.0337939	0.924731	0.826712	1.03437	0.00310555	0.0057829	0.595085	-0.054309	0.0396373	0.170641	0.876343	1.02366	21.7113	0.891873	21.9997	0.907405
6416_8	GKN2	Myopia	Inverse variance weighted	45	-0.0149033	0.0115578	0.197239	-0.0375567	0.00775001	0.985207	0.96314	1.00778	0.577118	-0.0125832	0.0165576	0.451422	-0.045036	0.0198697	0.987496	0.955963	1.02007	-0.000488797	0.00249782	0.845775	-0.00895988	0.0184169	0.62661	0.955943	1.02751	38.6371	0.660856	38.6754	0.698603
5076_53	EPHA10	Myopia	Inverse variance weighted	2	-0.065595	0.091816	0.474969	-0.245554	0.114364	0.93651	0.782271	1.12116	0.796608																			0.279019	0.597345
5350_14	GPC6	Myopia	Inverse variance weighted	2	-0.0902506	0.341368	0.791488	-0.759331	0.57883	0.913702	0.467979	1.78395	0.945185																			9.81663	0.00172941
15391_114	GAS6	Myopia	Inverse variance weighted	28	0.0101789	0.0197177	0.605692	-0.0284677	0.0488255	1.01023	0.971934	1.05004	0.876073	0.0129303	0.0421682	0.761561	-0.0697193	0.09558	1.01301	0.932656	1.1003	-0.00040089	0.00543092	0.941722	0.00481204	0.0283351	0.865147	0.95054	1.06221	20.3408	0.775136	20.3463	0.815915
13621_31	AP2A2	Myopia	Inverse variance weighted	2	-0.0321027	0.104389	0.758439	-0.236704	0.172499	0.968407	0.789225	1.18827	0.93105																			0.395972	0.529177
6283_60	MCEMP1	Myopia	Wald ratio	1	-0.144215	0.147544	0.328353	-0.433402	0.144972	0.865701	0.6483	1.15601	0.693531
3326_58	CADM1	Myopia	Inverse variance weighted	12	0.0240082	0.0372531	0.519275	-0.0490078	0.0970243	1.0243	0.952174	1.10189	0.824275	-0.0288364	0.0969091	0.772128	-0.218778	0.161106	0.971575	0.8035	1.17481	0.00550718	0.00932333	0.567838	0.023795	0.0478158	0.618739	0.932465	1.1247	7.07981	0.71789	7.42872	0.763378
2201_17	COL18A1	Myopia	Inverse variance weighted	25	0.0675829	0.0219518	0.00207904	0.0245575	0.110608	1.06992	1.02486	1.11696	0.0561031	-0.000172404	0.0335812	0.995948	-0.0659916	0.0656468	0.999828	0.936139	1.06785	0.0102107	0.00403303	0.0186378	0.030709	0.0301105	0.307786	0.972089	1.09387	21.6954	0.5387	28.1052	0.255626
13700_10	ANXA2	Myopia	Inverse variance weighted	113	0.0139999	0.00799446	0.0799122	-0.00166928	0.029669	1.0141	0.998332	1.03011	0.38832	0.023036	0.0127913	0.0744319	-0.00203492	0.0481068	1.0233	0.997967	1.04928	-0.00199633	0.00220488	0.367208	0.025224	0.0120019	0.0355817	1.0017	1.04996	136.054	0.0533312	137.058	0.0539908
4961_17	ANXA2	Myopia	Inverse variance weighted	85	0.0130666	0.0103977	0.208869	-0.00731291	0.0334461	1.01315	0.992714	1.03401	0.586284	0.023036	0.0127913	0.0744319	-0.00203492	0.0481068	1.0233	0.997967	1.04928	-0.00199633	0.00220488	0.367208	0.025224	0.0120019	0.0355817	1.0017	1.04996	136.054	0.0533312	137.058	0.0539908
10907_116	NTM	Myopia	Inverse variance weighted	77	0.00619812	0.0115471	0.591426	-0.0164341	0.0288304	1.00622	0.9837	1.02925	0.867681	-0.0162267	0.020711	0.435813	-0.0568202	0.0243669	0.983904	0.944764	1.02467	0.00338862	0.00260339	0.197032	-0.00640476	0.0164904	0.697725	0.962014	1.02626	84.972	0.201978	86.8914	0.184616
8428_102	NTM	Myopia	Inverse variance weighted	90	0.00110611	0.00943594	0.906683	-0.0173883	0.0196006	1.00111	0.982762	1.01979	0.97813	-0.0162267	0.020711	0.435813	-0.0568202	0.0243669	0.983904	0.944764	1.02467	0.00338862	0.00260339	0.197032	-0.00640476	0.0164904	0.697725	0.962014	1.02626	84.972	0.201978	86.8914	0.184616
13682_47	CSF1R	Myopia	Inverse variance weighted	10	0.0389145	0.034559	0.260153	-0.0288212	0.10665	1.03968	0.97159	1.11255	0.627139	0.089481	0.101099	0.401929	-0.108672	0.287634	1.09361	0.897024	1.33327	-0.00534351	0.0100398	0.609025	0.0286461	0.0443452	0.518292	0.943395	1.1225	7.04072	0.532245	7.32399	0.603426
10781_19	CLEC4G	Myopia	Wald ratio	1	0.0496384	0.184164	0.787519	-0.311322	0.410599	1.05089	0.732478	1.50772	0.944754
12457_10	ADI1	Myopia	Inverse variance weighted	3	-0.0414478	0.0696226	0.551629	-0.177908	0.0950126	0.959399	0.837019	1.09967	0.846441	-0.0996842	0.166647	0.656813	-0.426312	0.226944	0.905123	0.652912	1.25476	0.00551777	0.0143454	0.766238	-0.053405	0.0761504	0.48311	0.816556	1.10059	0.0158012	0.899967	0.163746	0.921389
8005_1	MXRA7	Myopia	Inverse variance weighted	28	-0.00577091	0.023227	0.803781	-0.0512958	0.039754	0.994246	0.949998	1.04055	0.948077	-0.0309384	0.0490921	0.534057	-0.127159	0.0652822	0.969535	0.880594	1.06746	0.00392102	0.0067382	0.56564	-0.00718016	0.0320168	0.822553	0.932456	1.05715	13.3034	0.981087	13.642	0.98451
2860_19	KPNA2	Myopia	Inverse variance weighted	2	0.204111	0.0988665	0.0389692	0.0103327	0.397889	1.22643	1.01039	1.48868	0.273086																			0.431769	0.511122
7948_129	GLTPD2	Myopia	Inverse variance weighted	22	0.027951	0.0200409	0.163107	-0.0113292	0.0672312	1.02835	0.988735	1.06954	0.531037	0.06527	0.0339383	0.0688097	-0.00124901	0.131789	1.06745	0.998752	1.14087	-0.00712775	0.0052312	0.188174	0.0587202	0.0294594	0.046233	1.00098	1.12351	10.0783	0.96673	11.9348	0.941361
8840_61	C1S	Myopia	Inverse variance weighted	15	-0.00164263	0.0362258	0.963833	-0.0726453	0.06936	0.998359	0.929931	1.07182	0.992375	0.107062	0.0739484	0.171359	-0.0378767	0.252001	1.113	0.962832	1.2866	-0.0152269	0.00903031	0.115594	0.0133055	0.048613	0.784313	0.921294	1.1147	6.41317	0.929816	9.25643	0.814281
5483_1	RGMA	Myopia	Inverse variance weighted	22	0.0547851	0.0333212	0.100145	-0.0105245	0.120095	1.05631	0.989531	1.1276	0.437349	0.058692	0.0721339	0.425425	-0.0826904	0.200074	1.06045	0.920636	1.22149	-0.000459661	0.00747607	0.951584	0.0634857	0.0417495	0.128352	0.981824	1.1564	30.2501	0.0659015	30.2558	0.0869669
5139_32	UNC5C	Myopia	Inverse variance weighted	25	0.0304052	0.0201907	0.132092	-0.00916857	0.069979	1.03087	0.990873	1.07249	0.483965	0.0661221	0.048937	0.189784	-0.0297944	0.162039	1.06836	0.970645	1.17591	-0.00444817	0.00555168	0.431199	0.0366211	0.0269607	0.174365	0.983909	1.09359	21.9606	0.522631	22.6026	0.543349
4435_66	ENPP7	Myopia	Inverse variance weighted	142	0.0102469	0.00634387	0.106259	-0.00218712	0.0226809	1.0103	0.997815	1.02294	0.454176	0.00812515	0.0092102	0.379186	-0.00992684	0.0261771	1.00816	0.990122	1.02652	0.00060562	0.00190037	0.750439	-0.00224263	0.00998967	0.822372	0.978414	1.01749	160.224	0.116188	160.34	0.126696
7208_60	MGAT4C	Myopia	Wald ratio	1	0.0293326	0.140307	0.834402	-0.24567	0.304335	1.02977	0.78218	1.35572	0.95626
4469_78	CHST15	Myopia	Inverse variance weighted	4	0.0282	0.0537651	0.599929	-0.0771797	0.13358	1.0286	0.925724	1.14291	0.871222	0.0345825	0.283605	0.914095	-0.521283	0.590448	1.03519	0.593759	1.8048	-0.000498918	0.0217671	0.983795	0.0246902	0.0626308	0.69342	0.906589	1.15887	1.73941	0.419076	1.73993	0.628092
9638_2	TIGIT	Myopia	Wald ratio	1	-0.0205531	0.105923	0.846145	-0.228162	0.187055	0.979657	0.795996	1.20569	0.957457
2968_61	TNFSF15	Myopia	Wald ratio	1	-0.105279	0.153156	0.491834	-0.405464	0.194907	0.900074	0.666667	1.2152	0.803678
7173_141	TMEM132C	Myopia	Inverse variance weighted	45	0.0402763	0.0142602	0.00473701	0.0123264	0.0682262	1.0411	1.0124	1.07061	0.0867118	0.0240553	0.0246045	0.3337	-0.0241694	0.0722801	1.02435	0.97612	1.07496	0.00239957	0.00296609	0.422968	0.0365933	0.0205586	0.0750837	0.996305	1.07992	20.8704	0.998231	21.5249	0.998264
9076_25	PENK	Myopia	Inverse variance weighted	94	-0.0195468	0.00750722	0.00922161	-0.0342609	-0.0048326	0.980643	0.966319	0.995179	0.132805	-0.0198225	0.0159098	0.215954	-0.0510058	0.0113608	0.980373	0.950273	1.01143	6.03252e-05	0.00306871	0.984359	-0.014139	0.0120164	0.239341	0.96301	1.00946	85.5746	0.66848	85.575	0.69511
15565_102	MUC16	Myopia	Inverse variance weighted	5	0.0254799	0.039059	0.514179	-0.0510757	0.102036	1.02581	0.950207	1.10742	0.818341	-0.0534303	0.0839821	0.569858	-0.218035	0.111175	0.947972	0.804097	1.11759	0.0130214	0.0122683	0.36639	0.0110062	0.0429574	0.797787	0.929424	1.09988	2.67949	0.443724	3.80603	0.432893
3554_24	ADIPOQ	Myopia	Inverse variance weighted	30	-0.0158201	0.0182368	0.385679	-0.0515642	0.0199241	0.984304	0.949743	1.02012	0.73832	-0.01772	0.0320389	0.584601	-0.0805162	0.0450763	0.982436	0.92264	1.04611	0.000305828	0.00420408	0.942526	-0.0144479	0.022395	0.518836	0.943327	1.02988	36.2766	0.135688	36.2835	0.165452
6617_12	FCRL6	Myopia	Inverse variance weighted	3	0.0321824	0.0605179	0.594876	-0.0864327	0.150798	1.03271	0.917197	1.16276	0.869471	0.0303143	0.291057	0.933933	-0.540158	0.600787	1.03078	0.582656	1.82355	0.000274831	0.041884	0.995823	0.032268	0.0601313	0.591526	0.917971	1.16198	0.00446173	0.946744	0.00450478	0.99775
9837_60	NQO1	Myopia	Inverse variance weighted	74	-0.00985045	0.00726539	0.175161	-0.0240906	0.00438971	0.990198	0.976197	1.0044	0.549388	-0.00108886	0.0106045	0.918503	-0.0218738	0.019696	0.998912	0.978364	1.01989	-0.00315693	0.00278805	0.261261	0.00145749	0.00999473	0.884059	0.982031	1.02127	83.1647	0.173316	84.6457	0.165684
5598_3	GREM2	Myopia	Wald ratio	1	-0.0120405	0.133259	0.928006	-0.273229	0.249148	0.988032	0.760919	1.28293	0.986434
5021_13	PPA1	Myopia	Inverse variance weighted	18	0.0309503	0.0287346	0.281432	-0.0253696	0.0872701	1.03143	0.97495	1.09119	0.648815	0.00583839	0.0714163	0.935858	-0.134138	0.145814	1.00586	0.87447	1.15698	0.00336219	0.00870902	0.704539	0.0221402	0.0362084	0.540891	0.952345	1.09758	18.359	0.303295	18.5301	0.356163
5463_22	GAS1	Myopia	Inverse variance weighted	5	-0.0333038	0.0648129	0.60736	-0.160337	0.0937294	0.967245	0.851857	1.09826	0.876773	-0.0478742	0.386602	0.909278	-0.805614	0.709866	0.953254	0.446813	2.03372	0.0011324	0.0294784	0.97177	-0.0863307	0.0649914	0.184066	0.807579	1.04191	6.05021	0.109193	6.05319	0.195211
4157_2	F2	Myopia	Inverse variance weighted	8	0.192313	0.0660056	0.00357311	0.0629416	0.321684	1.21205	1.06496	1.37945	0.0734113	-0.11175	0.19771	0.592414	-0.499261	0.275761	0.894268	0.606979	1.31753	0.0323106	0.0200337	0.157913	0.0773888	0.0609486	0.204178	0.958802	1.21756	12.2798	0.0560094	17.6035	0.0138932
5316_54	F2	Myopia	Inverse variance weighted	6	0.147731	0.104718	0.158316	-0.0575154	0.352978	1.1592	0.944107	1.4233	0.522328	-0.11175	0.19771	0.592414	-0.499261	0.275761	0.894268	0.606979	1.31753	0.0323106	0.0200337	0.157913	0.0773888	0.0609486	0.204178	0.958802	1.21756	12.2798	0.0560094	17.6035	0.0138932
17819_30	FAHD1	Myopia	Inverse variance weighted	11	-0.0179063	0.0392106	0.647909	-0.094759	0.0589465	0.982253	0.909592	1.06072	0.89285	0.0440136	0.11706	0.715633	-0.185424	0.273451	1.045	0.830752	1.31449	-0.0107823	0.0191175	0.58653	-0.0425619	0.0491579	0.386589	0.870305	1.05526	10.3203	0.325183	10.6851	0.382575
4314_12	DCTPP1	Myopia	Wald ratio	1	0.0769933	0.153753	0.616539	-0.224362	0.378348	1.08003	0.799026	1.45987	0.880492
18830_1	ITLN1	Myopia	Inverse variance weighted	9	-0.0323087	0.0463052	0.485344	-0.123067	0.0584495	0.968208	0.884205	1.06019	0.799911	-0.139225	0.0721114	0.0948264	-0.280563	0.00211379	0.870033	0.755358	1.00212	0.014041	0.00751683	0.103991	-0.0519445	0.05808	0.371129	0.847231	1.06385	5.42638	0.608078	8.91561	0.349465
2819_23	CDH5	Myopia	Inverse variance weighted	7	0.00402564	0.0373394	0.914145	-0.0691596	0.0772109	1.00403	0.933178	1.08027	0.979558	0.0374126	0.123195	0.773598	-0.20405	0.278875	1.03812	0.815422	1.32164	-0.00354654	0.0124709	0.787516	0.0112514	0.0455327	0.804827	0.924971	1.10572	4.05688	0.541256	4.13775	0.658041
12422_143	ALOX15B	Myopia	Wald ratio	1	-0.167814	0.109053	0.123845	-0.381557	0.0459294	0.845511	0.682798	1.047	0.472153
7921_65	FJX1	Myopia	Inverse variance weighted	29	-0.0314911	0.0201131	0.117419	-0.0709127	0.00793056	0.969	0.931543	1.00796	0.472153	-0.0978737	0.0513282	0.067237	-0.198477	0.00272952	0.906763	0.819979	1.00273	0.00754646	0.00536841	0.171212	-0.042689	0.0290723	0.142003	0.905135	1.0144	25.4488	0.549325	27.4249	0.495213
6385_63	VWA1	Myopia	Inverse variance weighted	36	0.0314138	0.0140165	0.0250131	0.00394145	0.0588862	1.03191	1.00395	1.06065	0.222697	0.0276038	0.0173076	0.119991	-0.00631915	0.0615267	1.02799	0.993701	1.06346	0.00111996	0.00298458	0.709807	0.0302982	0.018699	0.105164	0.993668	1.06924	30.7911	0.625701	30.9319	0.664899
4991_12	GPC5	Myopia	Inverse variance weighted	123	0.00264279	0.00830475	0.750314	-0.0136345	0.0189201	1.00265	0.986458	1.0191	0.929345	0.0148454	0.0136289	0.278205	-0.0118672	0.041558	1.01496	0.988203	1.04243	-0.00253558	0.00224694	0.261359	0.00409198	0.0135652	0.762916	0.977755	1.03116	134.769	0.185105	136.187	0.179426
6415_90	CPN2	Myopia	Inverse variance weighted	52	-0.0152115	0.0125063	0.223865	-0.0397238	0.00930074	0.984904	0.961055	1.00934	0.602305	-0.0411126	0.0187815	0.0332934	-0.0779243	-0.00430096	0.959721	0.925034	0.995708	0.00517315	0.00284634	0.0751392	-0.0220878	0.0182773	0.226861	0.943734	1.01383	54.2667	0.315126	57.8518	0.237123
7185_29	GP5	Myopia	Inverse variance weighted	4	0.0509439	0.0640831	0.426633	-0.0746589	0.176547	1.05226	0.92806	1.19309	0.759514	0.306132	0.350952	0.475028	-0.381735	0.993998	1.35816	0.682676	2.70202	-0.0285803	0.0386448	0.53659	0.0548849	0.0665515	0.409543	0.927228	1.20361	0.775872	0.678456	1.32283	0.72372
8814_33	PSAPL1	Myopia	Inverse variance weighted	55	-0.0132721	0.0122026	0.276751	-0.0371891	0.010645	0.986816	0.963494	1.0107	0.646468	-0.0142933	0.0215292	0.509632	-0.0564905	0.027904	0.985808	0.945075	1.0283	0.000170975	0.00295648	0.954101	-0.000482501	0.0185214	0.979217	0.963884	1.03647	61.2833	0.203245	61.2871	0.231033
11390_24	CA8	Myopia	Inverse variance weighted	59	0.0357274	0.0130848	0.00632465	0.0100812	0.0613735	1.03637	1.01013	1.0633	0.104908	0.0241284	0.0249176	0.336971	-0.02471	0.0729669	1.02442	0.975593	1.07569	0.00236902	0.00432105	0.58566	0.0283095	0.0169556	0.0949929	0.995089	1.06348	85.7618	0.00819079	86.2141	0.00950739
15539_15	SLITRK1	Myopia	Wald ratio	1	-0.152234	0.124857	0.222745	-0.396955	0.0924868	0.858787	0.672365	1.0969	0.600184
5731_1	SPINK6	Myopia	Inverse variance weighted	70	-0.0130453	0.00908245	0.150911	-0.0308469	0.00475628	0.987039	0.969624	1.00477	0.512408	0.00189479	0.0124242	0.879238	-0.0224567	0.0262462	1.0019	0.977794	1.02659	-0.00401615	0.00231562	0.0873829	-0.00713219	0.0135113	0.597589	0.966944	1.01954	68.5094	0.459877	71.54	0.393488
15370_5	BOLA1	Myopia	Inverse variance weighted	20	-0.0284312	0.0164228	0.0834151	-0.0606199	0.00375745	0.971969	0.941181	1.00376	0.395331	-0.0322786	0.0224437	0.167537	-0.0762682	0.0117111	0.968237	0.926568	1.01178	0.00162183	0.00625381	0.79832	-0.0290958	0.0143409	0.0424718	0.944401	0.999013	32.6086	0.018605	32.7304	0.0258184
8336_267	GRAMD1C	Myopia	Inverse variance weighted	13	-0.0667273	0.0315986	0.0347105	-0.128661	-0.00479413	0.93545	0.879272	0.995217	0.267882	-0.0809001	0.0744412	0.300381	-0.226805	0.0650047	0.922286	0.797076	1.06716	0.00171244	0.00806617	0.835757	-0.0625907	0.0423869	0.139769	0.864444	1.0207	12.4616	0.329966	12.5126	0.405435
8842_16	GRAMD1C	Myopia	Inverse variance weighted	55	-0.0312063	0.0122954	0.0111473	-0.0553052	-0.00710732	0.969276	0.946196	0.992918	0.146331	-0.0809001	0.0744412	0.300381	-0.226805	0.0650047	0.922286	0.797076	1.06716	0.00171244	0.00806617	0.835757	-0.0625907	0.0423869	0.139769	0.864444	1.0207	12.4616	0.329966	12.5126	0.405435
16890_37	ADAMTSL1	Myopia	Inverse variance weighted	53	-0.00500618	0.0145487	0.730772	-0.0335216	0.0235093	0.995006	0.967034	1.02379	0.922651	-0.0262343	0.0266345	0.329286	-0.0784379	0.0259693	0.974107	0.924559	1.02631	0.00330986	0.00347719	0.345648	0.00470012	0.0200349	0.814521	0.966022	1.04495	72.099	0.0274714	73.3799	0.0270246
10959_125	BET1L	Myopia	Inverse variance weighted	5	0.000739886	0.0722644	0.991831	-0.140898	0.142378	1.00074	0.868578	1.15301	0.9963	-0.344872	0.705812	0.658602	-1.72826	1.03852	0.708311	0.177592	2.82503	0.0226377	0.0459879	0.656312	-0.00915542	0.0839998	0.913208	0.840469	1.16822	1.0295	0.794114	1.27182	0.866139
3905_62	UBE2N	Myopia	Wald ratio	1	-0.24183	0.165552	0.144085	-0.566312	0.0826524	0.78519	0.567615	1.08616	0.499054
12677_164	FLII	Myopia	Inverse variance weighted	2	0.050547	0.0853997	0.553926	-0.116836	0.217931	1.05185	0.889731	1.2435	0.848009																			0.24119	0.623348
2992_59	IL17RA	Myopia	Inverse variance weighted	168	-0.00250638	0.00435012	0.564504	-0.0110326	0.00601985	0.997497	0.989028	1.00604	0.854634	0.00569117	0.00653799	0.385297	-0.0071233	0.0185056	1.00571	0.992902	1.01868	-0.00312078	0.00185809	0.0949233	0.00119452	0.00665669	0.857587	0.988217	1.01434	155.498	0.709601	158.319	0.672514
19233_75	ATOX1	Myopia	Wald ratio	1	-0.221695	0.11957	0.0637245	-0.456051	0.0126621	0.80116	0.633781	1.01274	0.348078
9565_6	PAWR	Myopia	Wald ratio	1	-0.0282134	0.169744	0.86799	-0.360911	0.304485	0.972181	0.697041	1.35593	0.969112
9297_12	B3GNT8	Myopia	Inverse variance weighted	137	-0.0129465	0.00585701	0.0270757	-0.0244262	-0.00146674	0.987137	0.97587	0.998534	0.233109	-0.0179689	0.00913884	0.0513262	-0.035881	-5.67e-05	0.982192	0.964755	0.999943	0.0015889	0.00221938	0.475276	-0.0170667	0.00951347	0.0728211	0.964917	1.00158	117.08	0.864748	117.592	0.870753
11347_9	TALDO1	Myopia	Inverse variance weighted	12	0.0418702	0.0437755	0.338832	-0.0439297	0.12767	1.04276	0.957021	1.13618	0.704147	0.0390118	0.0866024	0.661981	-0.130729	0.208753	1.03978	0.877456	1.23214	0.000295388	0.00772192	0.970239	0.0540396	0.0553071	0.328528	0.947089	1.17638	6.85861	0.738722	6.86007	0.810299
8346_9	DPP7	Myopia	Inverse variance weighted	70	-0.0325392	0.0200025	0.103789	-0.071744	0.00666568	0.967985	0.930769	1.00669	0.444668	-0.0579813	0.0348687	0.100946	-0.126324	0.0103613	0.943668	0.881329	1.01042	0.00429305	0.00481931	0.376176	-0.0418054	0.031385	0.182854	0.901838	1.0199	63.1372	0.644236	63.9307	0.65004
12334_25	SHMT1	Myopia	Inverse variance weighted	79	0.00995899	0.00807079	0.217219	-0.00585975	0.0257777	1.01001	0.994157	1.02611	0.596411	0.00862036	0.0132033	0.515768	-0.017258	0.0344988	1.00866	0.98289	1.0351	0.00037803	0.00295089	0.898398	0.0160236	0.0120891	0.185018	0.992358	1.04052	68.4146	0.747002	68.431	0.772148
14708_59	C8G	Myopia	Inverse variance weighted	75	-0.0224672	0.0178769	0.208836	-0.057506	0.0125715	0.977783	0.944116	1.01265	0.586284	0.0439129	0.0362187	0.229254	-0.0270758	0.114902	1.04489	0.973288	1.12176	-0.0106921	0.00507373	0.0385226	-0.022308	0.0277654	0.421716	0.926142	1.03263	65.295	0.727706	69.7359	0.618817
5763_67	DEFB104A	Myopia	Inverse variance weighted	25	-0.0221979	0.0406285	0.584816	-0.10183	0.0574339	0.978047	0.903183	1.05912	0.867681	0.0803838	0.091251	0.38748	-0.0984681	0.259236	1.0837	0.906225	1.29594	-0.0095547	0.00763209	0.223185	-0.0159928	0.0580358	0.782881	0.878321	1.1027	25.5915	0.320528	27.3353	0.289067
14047_78	BDNF	Myopia	Inverse variance weighted	2	0.00653948	0.104881	0.950283	-0.199027	0.212106	1.00656	0.819528	1.23628	0.986434																			0.2198	0.639193
2421_7	BDNF	Myopia	Inverse variance weighted	2	0.00902657	0.130968	0.945052	-0.247671	0.265724	1.00907	0.780617	1.30438	0.986434																			0.2198	0.639193
7096_30	RMDN1	Myopia	Inverse variance weighted	40	0.0409972	0.0201617	0.0420103	0.00148023	0.0805142	1.04185	1.00148	1.08384	0.28236	0.00885224	0.0414888	0.832183	-0.0724658	0.0901702	1.00889	0.930098	1.09436	0.00432985	0.00488006	0.380523	0.0108197	0.0271712	0.690479	0.958452	1.06617	50.2342	0.0884043	51.2749	0.0901467
7866_11	DNAJC30	Myopia	Inverse variance weighted	9	-0.0646005	0.0634609	0.308699	-0.188984	0.059783	0.937442	0.8278	1.06161	0.671633	-0.11244	0.101037	0.302519	-0.310472	0.0855922	0.893651	0.733101	1.08936	0.00645795	0.0103244	0.55148	-0.0576184	0.0497691	0.246981	0.856273	1.04074	21.2005	0.00348445	22.3855	0.00424966
12386_11	RNPEP	Myopia	Inverse variance weighted	53	0.0141127	0.0115001	0.219753	-0.00842745	0.036653	1.01421	0.991608	1.03733	0.598364	0.0188022	0.0210876	0.376783	-0.0225296	0.060134	1.01898	0.977722	1.06198	-0.000919149	0.00346453	0.791846	0.00504224	0.017483	0.773035	0.971198	1.04009	42.4853	0.796204	42.5557	0.821864
13563_259	ACBD7	Myopia	Wald ratio	1	-0.0990347	0.21974	0.652212	-0.529724	0.331655	0.905711	0.588767	1.39327	0.896303
6572_10	LRRTM4	Myopia	Wald ratio	1	-0.154695	0.159474	0.33203	-0.467263	0.157874	0.856677	0.626715	1.17102	0.696438
4294_16	SPHK1	Myopia	Inverse variance weighted	4	-0.0973904	0.0664612	0.14282	-0.227654	0.0328736	0.907202	0.796399	1.03342	0.49753	-0.120244	0.105192	0.371383	-0.32642	0.0859323	0.886704	0.721502	1.08973	0.00334694	0.0119413	0.805591	-0.105986	0.0801013	0.185784	0.768753	1.05234	1.36609	0.505077	1.44465	0.695103
7981_230	B3GALT6	Myopia	Wald ratio	1	-0.0734837	0.153413	0.631943	-0.374173	0.227205	0.929151	0.687858	1.25509	0.889548
18413_24	ARL4D	Myopia	Wald ratio	1	0.149042	0.148681	0.316135	-0.142372	0.440457	1.16072	0.867299	1.55342	0.682946
17170_15	CALCB	Myopia	Inverse variance weighted	18	0.0438236	0.0361744	0.225722	-0.0270782	0.114726	1.0448	0.973285	1.12157	0.602746	-0.00770625	0.0682761	0.911539	-0.141527	0.126115	0.992323	0.868031	1.13441	0.00691703	0.00775437	0.385602	0.0426712	0.0313346	0.173264	0.98143	1.1097	35.4868	0.00340733	37.2516	0.00311071
15613_16	PNLIP	Myopia	Inverse variance weighted	3	0.0796583	0.11626	0.493235	-0.148212	0.307528	1.08292	0.862248	1.36006	0.804846	0.594476	0.583814	0.494239	-0.549799	1.73875	1.81208	0.577066	5.69024	-0.104875	0.116548	0.533531	0.0711787	0.130077	0.584238	0.832126	1.38559	0.113158	0.736577	0.922872	0.630378
13603_7	RFESD	Myopia	Wald ratio	1	-0.0180871	0.122641	0.882753	-0.258463	0.222289	0.982075	0.772237	1.24893	0.971996
13388_57	PCSK1	Myopia	Inverse variance weighted	128	-0.00337653	0.00651332	0.604176	-0.0161426	0.00938957	0.996629	0.983987	1.00943	0.87458	0.00115639	0.0116242	0.920914	-0.021627	0.0239398	1.00116	0.978605	1.02423	-0.00106081	0.00225316	0.638592	-0.00771983	0.0104954	0.46201	0.972106	1.01293	124.349	0.524871	124.571	0.544382
13545_97	EIF1AD	Myopia	Inverse variance weighted	9	0.0214565	0.0342966	0.531566	-0.0457647	0.0886778	1.02169	0.955267	1.09273	0.833446	0.00191546	0.0419842	0.964885	-0.0803736	0.0842045	1.00192	0.922772	1.08785	0.0046376	0.00574711	0.446245	-0.00351099	0.0365897	0.923556	0.927533	1.07058	6.23733	0.512327	6.88849	0.548711
12370_30	APOF	Myopia	Inverse variance weighted	15	0.0457236	0.0449048	0.308567	-0.0422899	0.133737	1.04679	0.958592	1.14309	0.671633	0.0121407	0.0755593	0.874818	-0.135956	0.160237	1.01221	0.872881	1.17379	0.00470829	0.00839898	0.584617	0.076975	0.0448579	0.0861664	0.989113	1.17927	31.0976	0.00326259	31.8493	0.00420836
14711_27	CST6	Myopia	Inverse variance weighted	7	0.00706591	0.0333257	0.832087	-0.0582525	0.0723843	1.00709	0.943412	1.07507	0.95626	0.0179925	0.0528978	0.747577	-0.0856871	0.121672	1.01816	0.917881	1.12938	-0.00196399	0.00734634	0.799882	-0.000791665	0.0389918	0.983801	0.92569	1.07857	5.07708	0.406546	5.14965	0.524767
5443_62	NPPA	Myopia	Wald ratio	1	0.0851263	0.123554	0.490834	-0.157039	0.327291	1.08885	0.854671	1.38721	0.803678
6408_2	INHBC	Myopia	Inverse variance weighted	8	0.0738066	0.0549079	0.178887	-0.0338129	0.181426	1.0766	0.966752	1.19893	0.553831	0.00447831	0.159466	0.978507	-0.308074	0.317031	1.00449	0.734861	1.37304	0.00586635	0.0125608	0.656952	0.0672778	0.062349	0.280564	0.946555	1.20862	9.55056	0.1449	9.89776	0.194442
15686_49	INHBC	Myopia	Inverse variance weighted	108	0.00693415	0.00442925	0.117457	-0.00174718	0.0156155	1.00696	0.998254	1.01574	0.472153	0.00447831	0.159466	0.978507	-0.308074	0.317031	1.00449	0.734861	1.37304	0.00586635	0.0125608	0.656952	0.0672778	0.062349	0.280564	0.946555	1.20862	9.55056	0.1449	9.89776	0.194442
9253_52	ABO	Myopia	Inverse variance weighted	248	-0.00174126	0.00392843	0.657589	-0.00944099	0.00595848	0.99826	0.990603	1.00598	0.898194	-0.00993359	0.00586287	0.0914695	-0.0214248	0.00155763	0.990116	0.978803	1.00156	0.0025767	0.00137445	0.0620171	-0.00201951	0.00632494	0.749504	0.985687	1.01043	254.768	0.336994	258.408	0.296162
6969_14	WFDC5	Myopia	Wald ratio	1	0.174631	0.146046	0.231805	-0.11162	0.460881	1.19081	0.894384	1.58547	0.607951
12556_7	UBE2C	Myopia	Inverse variance weighted	5	-0.0191529	0.0542991	0.724292	-0.125579	0.0872735	0.981029	0.881986	1.0912	0.916785	0.184605	0.0886094	0.12859	0.0109305	0.358279	1.20274	1.01099	1.43087	-0.027103	0.0104165	0.0802424	-0.00795713	0.0522791	0.879025	0.895454	1.09912	0.0903297	0.992972	6.86033	0.143456
13088_397	BTC	Myopia	Inverse variance weighted	12	0.0211017	0.0303291	0.486579	-0.0383432	0.0805467	1.02133	0.962383	1.08388	0.801216	-0.0467091	0.0721688	0.532065	-0.18816	0.0947417	0.954365	0.828482	1.09937	0.00781232	0.0075497	0.325145	-0.0104594	0.0396722	0.792052	0.915562	1.06961	10.4074	0.405504	11.5218	0.400636
15491_20	CD248	Myopia	Inverse variance weighted	2	0.383063	0.20774	0.0651893	-0.0241066	0.790232	1.46677	0.976182	2.20391	0.352881																			0.0201283	0.887179
11219_95	FGFBP3	Myopia	Inverse variance weighted	29	-0.0175248	0.0182342	0.336504	-0.0532638	0.0182142	0.982628	0.94813	1.01838	0.701625	0.00707584	0.033151	0.832585	-0.0579001	0.0720518	1.0071	0.943744	1.07471	-0.00384006	0.00431462	0.381322	-0.00160352	0.025718	0.950284	0.949319	1.05001	32.1934	0.224998	33.1379	0.230705
9790_28	BRSK2	Myopia	Inverse variance weighted	7	0.033838	0.0377385	0.369909	-0.0401296	0.107806	1.03442	0.960665	1.11383	0.731243	0.0495143	0.075465	0.540734	-0.0983971	0.197426	1.05076	0.906289	1.21826	-0.00185886	0.00774918	0.819949	0.0325482	0.0436292	0.455656	0.948413	1.12531	1.38133	0.926345	1.43887	0.963451
6965_19	CNTNAP2	Myopia	Inverse variance weighted	80	-0.00280552	0.00948814	0.767469	-0.0214023	0.0157912	0.997198	0.978825	1.01592	0.937556	0.0071445	0.0184112	0.699035	-0.0289415	0.0432305	1.00717	0.971473	1.04418	-0.0017819	0.00282562	0.53013	0.00549445	0.0157529	0.727247	0.974938	1.03704	73.8767	0.611214	74.2744	0.629444
4154_57	SELP	Myopia	Inverse variance weighted	24	-0.00284465	0.0182618	0.876214	-0.0386378	0.0329485	0.997159	0.962099	1.0335	0.970113	0.00623437	0.0315209	0.845029	-0.0555466	0.0680154	1.00625	0.945968	1.07038	-0.00171181	0.00479561	0.724527	0.00776238	0.0239457	0.745812	0.961586	1.05622	26.0499	0.249545	26.2008	0.29148
3331_8	RGMB	Myopia	Inverse variance weighted	10	-0.0228858	0.0494201	0.643302	-0.119749	0.0739776	0.977374	0.887143	1.07678	0.889899	0.148862	0.143698	0.330528	-0.132786	0.430509	1.16051	0.875653	1.53804	-0.019412	0.0153154	0.240628	0.0107567	0.0445302	0.809121	0.926332	1.103	17.9725	0.0214338	21.5816	0.0103038
16324_38	TLR1	Myopia	Inverse variance weighted	8	-0.0837024	0.045223	0.0641867	-0.17234	0.00493469	0.919705	0.841693	1.00495	0.349547	-0.00664583	0.116373	0.956313	-0.234736	0.221445	0.993376	0.790779	1.24788	-0.00793224	0.0110379	0.499382	-0.118606	0.0605165	0.0500088	0.788819	1.00001	4.11471	0.661156	4.63115	0.704873
9212_22	CTSF	Myopia	Inverse variance weighted	18	-0.0713604	0.0287887	0.0131839	-0.127786	-0.0149345	0.931126	0.880041	0.985176	0.159779	-0.0951499	0.0659879	0.16861	-0.224486	0.0341864	0.909237	0.798927	1.03478	0.00265233	0.0065796	0.692199	-0.0868334	0.0383987	0.0237368	0.850361	0.988495	20.1591	0.213139	20.3639	0.256043
13068_139	CCS	Myopia	Inverse variance weighted	5	-0.0186893	0.0529674	0.724205	-0.122505	0.0851268	0.981484	0.884701	1.08886	0.916785	-0.00549544	0.170573	0.976322	-0.339818	0.328827	0.99452	0.7119	1.38934	-0.00113033	0.0137025	0.939452	-0.0555856	0.0610257	0.362371	0.839293	1.06612	3.75652	0.288985	3.76504	0.438737
6375_75	XXYLT1	Myopia	Inverse variance weighted	37	0.0294956	0.0211257	0.162656	-0.0119108	0.070902	1.02993	0.98816	1.07348	0.531037	0.0196658	0.0514448	0.704572	-0.081166	0.120498	1.01986	0.922041	1.12806	0.00128788	0.00612866	0.834777	0.04062	0.0290336	0.161792	0.983846	1.10244	49.0258	0.0580879	49.0877	0.0716259
6609_22	CNP	Myopia	Inverse variance weighted	2	-0.115816	0.104364	0.267114	-0.320369	0.0887371	0.890639	0.725881	1.09279	0.631445																			1.53948	0.214696
12008_3	CD7	Myopia	Inverse variance weighted	13	0.00355158	0.0313363	0.909763	-0.0578677	0.0649708	1.00356	0.943775	1.06713	0.9782	0.0503136	0.052773	0.36087	-0.0531215	0.153749	1.0516	0.948265	1.1662	-0.0100311	0.00910869	0.294295	0.0105513	0.0378145	0.780223	0.938413	1.08836	4.923	0.934838	6.13578	0.909083
11681_8	AGFG1	Myopia	Inverse variance weighted	3	-0.0333005	0.0868985	0.701563	-0.203622	0.137021	0.967248	0.815771	1.14685	0.910937	-0.168106	0.332177	0.701747	-0.819174	0.482961	0.845264	0.440796	1.62087	0.0107445	0.0249014	0.740674	-0.00280695	0.0805415	0.972199	0.851574	1.16772	2.39567	0.121672	2.84168	0.241511
3235_50	WFIKKN2	Myopia	Inverse variance weighted	77	-0.00111197	0.00937338	0.905568	-0.0194838	0.0172598	0.998889	0.980705	1.01741	0.97813	-0.0124874	0.0144396	0.389902	-0.040789	0.0158141	0.98759	0.960032	1.01594	0.00236835	0.00228756	0.303849	-0.00377158	0.015214	0.80421	0.966967	1.02639	76.7047	0.423672	77.8009	0.421156
4407_10	MST1	Myopia	Inverse variance weighted	42	-0.0100471	0.00655898	0.125569	-0.0229027	0.00280847	0.990003	0.977358	1.00281	0.472975	-0.0302833	0.0175487	0.092125	-0.0646787	0.00411214	0.970171	0.937369	1.00412	0.0111086	0.00894461	0.221495	-0.0144223	0.00767594	0.0602593	0.970963	1.00062	60.6251	0.0192341	62.9628	0.0152894
9339_204	FKBP2	Myopia	Wald ratio	1	-0.229678	0.163011	0.158842	-0.549179	0.0898227	0.794789	0.577424	1.09398	0.523109
15515_2	SAA1	Myopia	Inverse variance weighted	53	-0.0301439	0.0123198	0.0144139	-0.0542908	-0.00599706	0.970306	0.947157	0.994021	0.167053	-0.0413732	0.0208642	0.0527678	-0.082267	-0.000479431	0.959471	0.921026	0.999521	0.00195032	0.00292454	0.507854	-0.037498	0.0174466	0.0316103	0.930816	0.996703	34.1024	0.966862	34.5472	0.970264
16049_43	OLR1	Myopia	Wald ratio	1	-0.0162512	0.493887	0.973751	-0.984269	0.951767	0.98388	0.373712	2.59028	0.992611
18386_36	GLRX	Myopia	Wald ratio	1	-0.0395941	0.104395	0.704487	-0.244209	0.165021	0.96118	0.783324	1.17942	0.912401
13578_98	ABLIM3	Myopia	Inverse variance weighted	5	0.0921592	0.0633672	0.145845	-0.0320406	0.216359	1.09654	0.968467	1.24155	0.501937	0.126125	0.108146	0.327799	-0.0858416	0.338092	1.13442	0.91774	1.40227	-0.00496379	0.011904	0.70473	0.0712471	0.0645506	0.269705	0.946228	1.21868	4.56214	0.206814	4.82656	0.305561
5604_30	HPSE	Myopia	Inverse variance weighted	4	-0.0592542	0.0938228	0.527678	-0.243147	0.124638	0.942467	0.784156	1.13274	0.833224	-0.00449281	0.304918	0.989582	-0.602132	0.593147	0.995517	0.547643	1.80967	-0.00435808	0.023089	0.867706	-0.0696871	0.10561	0.509346	0.758296	1.14718	1.04861	0.591967	1.08423	0.780881
18206_18	ADH6	Myopia	Inverse variance weighted	15	-0.00968724	0.0268757	0.718514	-0.0623637	0.0429892	0.99036	0.939541	1.04393	0.916785	0.0109242	0.0527951	0.83928	-0.0925543	0.114403	1.01098	0.9116	1.1212	-0.00309716	0.00682838	0.657616	-0.00837637	0.035305	0.812457	0.925358	1.06271	8.25894	0.826331	8.46466	0.863742
7156_2	FUT10	Myopia	Inverse variance weighted	96	-0.014185	0.0063161	0.0247137	-0.0265646	-0.00180545	0.985915	0.973785	0.998196	0.222697	-0.0185681	0.0115478	0.111204	-0.0412019	0.00406565	0.981603	0.959635	1.00407	0.00135841	0.00299613	0.651314	-0.0131146	0.0104595	0.209898	0.966943	1.00741	74.4058	0.932275	74.6114	0.93958
4922_13	CCL19	Myopia	Wald ratio	1	0.418694	0.166747	0.0120408	0.0918687	0.745519	1.51997	1.09622	2.10753	0.152784
4771_10	SMPDL3A	Myopia	Inverse variance weighted	10	-0.00853089	0.0270074	0.752099	-0.0614653	0.0444035	0.991505	0.940386	1.0454	0.929345	0.0099748	0.0517209	0.851876	-0.0913982	0.111348	1.01002	0.912654	1.11778	-0.00299613	0.00700654	0.680206	0.00209113	0.0328374	0.949224	0.939629	1.06871	9.68986	0.287472	9.91134	0.35771
8014_359	MANEA	Myopia	Inverse variance weighted	79	0.0109238	0.00587129	0.0628077	-0.000583895	0.0224315	1.01098	0.999416	1.02269	0.345156	0.00797458	0.00965702	0.41148	-0.0109532	0.0269023	1.00801	0.989107	1.02727	0.00108359	0.00281704	0.701552	0.0142243	0.0088358	0.107431	0.996911	1.03205	60.8651	0.911376	61.013	0.922073
10462_14	INSL5	Myopia	Wald ratio	1	0.0277334	0.1367	0.839231	-0.240199	0.295666	1.02812	0.786471	1.34402	0.957305
15535_3	PRSS27	Myopia	Inverse variance weighted	9	0.0202057	0.0348289	0.561819	-0.0480589	0.0884702	1.02041	0.953078	1.0925	0.854634	0.0427572	0.0602358	0.500764	-0.075305	0.160819	1.04368	0.927461	1.17447	-0.00313885	0.00684038	0.660235	0.0199336	0.0418243	0.633644	0.939843	1.10728	3.5929	0.82529	3.80346	0.874406
2774_10	IL16	Myopia	Inverse variance weighted	53	0.000905477	0.0128873	0.943986	-0.0243537	0.0261647	1.00091	0.97594	1.02651	0.986434	-0.0162378	0.0188804	0.393794	-0.0532435	0.0207678	0.983893	0.948149	1.02098	0.00410467	0.00331822	0.22175	0.00585534	0.020304	0.773054	0.966629	1.04671	59.4467	0.195064	61.2303	0.178522
17383_4	STARD5	Myopia	Inverse variance weighted	23	0.0108883	0.0193639	0.573911	-0.0270649	0.0488416	1.01095	0.973298	1.05005	0.861462	0.0461344	0.0273349	0.106258	-0.007442	0.0997108	1.04722	0.992586	1.10485	-0.00734014	0.00413869	0.0906429	0.0272252	0.0246622	0.269626	0.979109	1.07849	20.273	0.504036	23.4184	0.378435
11187_11	CLEC12A	Myopia	Inverse variance weighted	120	-0.00107545	0.00425524	0.800473	-0.00941571	0.00726482	0.998925	0.990628	1.00729	0.946666	0.0062032	0.0062473	0.322771	-0.00604151	0.0184479	1.00622	0.993977	1.01862	-0.00338306	0.00212598	0.114218	0.00400876	0.0067175	0.550666	0.990884	1.01732	114.057	0.585534	116.589	0.545402
7050_5	NEGR1	Myopia	Inverse variance weighted	9	-0.0637286	0.0537749	0.235978	-0.169127	0.0416702	0.93826	0.844401	1.04255	0.61037	-0.294611	0.155053	0.0991957	-0.598514	0.00929218	0.744821	0.549628	1.00934	0.0209884	0.0133597	0.160169	-0.0403862	0.0586967	0.491422	0.856046	1.07752	10.5777	0.158132	14.3072	0.0741007
13109_82	NEGR1	Myopia	Inverse variance weighted	11	-0.0701413	0.0524851	0.181418	-0.173012	0.0327296	0.932262	0.841127	1.03327	0.553831	-0.294611	0.155053	0.0991957	-0.598514	0.00929218	0.744821	0.549628	1.00934	0.0209884	0.0133597	0.160169	-0.0403862	0.0586967	0.491422	0.856046	1.07752	10.5777	0.158132	14.3072	0.0741007
9409_11	TPSAB1	Myopia	Inverse variance weighted	162	0.00688747	0.00558366	0.217387	-0.0040565	0.0178314	1.00691	0.995952	1.01799	0.596411	0.00674684	0.0082248	0.413263	-0.00937376	0.0228674	1.00677	0.99067	1.02313	4.56309e-05	0.00195423	0.9814	0.0071485	0.0085689	0.404147	0.9904	1.02423	166.034	0.355565	166.035	0.376466
5301_7	CCL11	Myopia	Inverse variance weighted	5	-0.0402465	0.0487716	0.409256	-0.135839	0.0553458	0.960553	0.872983	1.05691	0.748011	0.121681	0.255102	0.665962	-0.378318	0.62168	1.12939	0.685013	1.86205	-0.0164812	0.0254856	0.563903	-0.0287543	0.0564866	0.61072	0.869821	1.08541	1.75571	0.624621	2.17391	0.703809
16803_4	CALB2	Myopia	Inverse variance weighted	2	-0.237688	0.121441	0.0503202	-0.475711	0.000336194	0.788449	0.621443	1.00034	0.308403																			0.0895619	0.764735
6557_50	LRRC15	Myopia	Inverse variance weighted	28	0.0238015	0.015364	0.121341	-0.006312	0.0539149	1.02409	0.993708	1.05539	0.472153	0.0388058	0.0261818	0.150316	-0.0125105	0.0901222	1.03957	0.987567	1.09431	-0.00319108	0.00450872	0.485392	0.0253708	0.0211614	0.23056	0.984023	1.06913	24.4216	0.551873	24.9225	0.578806
16770_3	REG1B	Myopia	Inverse variance weighted	59	-0.0131611	0.0114522	0.250467	-0.0356075	0.0092853	0.986925	0.965019	1.00933	0.620569	-0.00243247	0.019068	0.898939	-0.0398057	0.0349407	0.99757	0.960976	1.03556	-0.00193034	0.00274308	0.484476	-0.0121483	0.017385	0.484689	0.954829	1.02217	56.4855	0.494334	56.9807	0.513226
15304_1	REG3A	Myopia	Inverse variance weighted	39	-0.0403324	0.0183506	0.0279575	-0.0762996	-0.00436527	0.96047	0.926539	0.995644	0.237311	-0.0220751	0.0351774	0.534162	-0.0910229	0.0468726	0.978167	0.912997	1.04799	-0.00288231	0.00472311	0.545422	-0.0365005	0.0224467	0.103929	0.922659	1.00752	50.911	0.0635964	51.4234	0.0717181
12449_16	PPIH	Myopia	Inverse variance weighted	4	0.208357	0.0630609	0.00095293	0.0847581	0.331957	1.23165	1.08845	1.39369	0.0366574	0.26341	0.0966472	0.112379	0.0739816	0.452839	1.30136	1.07679	1.57277	-0.0226652	0.0301526	0.530659	0.207325	0.0680249	0.00230533	1.0768	1.40587	0.776625	0.6782	1.34165	0.719267	0.213499	0.0401715	1.28519e-27	0.424878	2.18211e-28	0.0716358	0.503486
3831_21	PTEN	Myopia	Inverse variance weighted	2	0.0307533	0.121099	0.799532	-0.2066	0.268107	1.03123	0.813345	1.30749	0.946666																			0.000159061	0.989937
18188_12	GATM	Myopia	Inverse variance weighted	14	0.0249804	0.0295297	0.397585	-0.0328977	0.0828586	1.0253	0.967638	1.08639	0.744238	0.0303791	0.0731954	0.685436	-0.113084	0.173842	1.03085	0.893076	1.18987	-0.00064179	0.0079619	0.937083	0.041954	0.0404609	0.299781	0.963339	1.12892	4.14652	0.980645	4.15302	0.989452
2982_82	LGALS4	Myopia	Wald ratio	1	-0.348124	0.142974	0.0148967	-0.628352	-0.0678953	0.706011	0.53347	0.934358	0.170464
13397_88	DEFB4A	Myopia	Inverse variance weighted	18	0.0317087	0.0447289	0.478381	-0.05596	0.119377	1.03222	0.945577	1.1268	0.797409	-0.213339	0.090633	0.0316916	-0.39098	-0.0356984	0.807882	0.676394	0.964931	0.0243616	0.00813482	0.00857316	-0.0313159	0.0579447	0.588891	0.86512	1.08573	13.4251	0.641457	22.3936	0.170054
13481_24	TCEA2	Myopia	Inverse variance weighted	2	0.192823	0.0513088	0.000171221	0.0922574	0.293388	1.21267	1.09665	1.34096	0.0114474																			0.620284	0.430942			3.10091e-57	0.444475	1.067e-57	0.152537	0.402988
15521_4	CLSTN1	Myopia	Inverse variance weighted	19	-0.00791986	0.0150359	0.598382	-0.0373903	0.0215506	0.992111	0.9633	1.02178	0.871222	-0.00102517	0.019132	0.957891	-0.038524	0.0364736	0.998975	0.962209	1.03715	-0.00256096	0.00439422	0.567678	0.0017347	0.0188588	0.926711	0.965385	1.03946	16.5926	0.482281	16.9323	0.527767
9175_48	DSCAM	Myopia	Inverse variance weighted	7	0.0129048	0.0466607	0.782112	-0.0785502	0.10436	1.01299	0.924456	1.11	0.944754	0.073756	0.0735361	0.361906	-0.0703748	0.217887	1.07654	0.932044	1.24345	-0.00690355	0.00644804	0.333267	0.0249028	0.0543712	0.646941	0.921581	1.1405	3.97337	0.553256	5.11965	0.528561
4989_7	FGG	Myopia	Inverse variance weighted	5	-0.027619	0.0497868	0.579069	-0.125201	0.0699632	0.972759	0.882319	1.07247	0.865254	-0.0429935	0.0907406	0.667985	-0.220845	0.134858	0.957918	0.801841	1.14437	0.00177291	0.00874802	0.852364	-0.0225579	0.0532983	0.672122	0.880714	1.08535	1.26942	0.736408	1.31049	0.859594
5202_4	PPID	Myopia	Inverse variance weighted	21	0.0109699	0.0156465	0.483238	-0.0196974	0.0416371	1.01103	0.980495	1.04252	0.797409	0.000617218	0.0238239	0.979601	-0.0460777	0.0473121	1.00062	0.954968	1.04845	0.00243705	0.00422918	0.571213	0.00380491	0.0201997	0.850591	0.964846	1.04435	3.39643	0.999971	3.72849	0.999974
9359_9	DLK2	Myopia	Inverse variance weighted	4	0.0498398	0.0651373	0.444182	-0.0778292	0.177509	1.0511	0.925122	1.19424	0.776673	-0.254208	0.247472	0.412315	-0.739253	0.230837	0.775531	0.477471	1.25965	0.046508	0.0367456	0.33311	0.0254899	0.0447742	0.569153	0.939631	1.11991	4.67072	0.0967757	8.4118	0.0382252
12975_11	KRT20	Myopia	Inverse variance weighted	2	0.0332166	0.106197	0.754446	-0.17493	0.241363	1.03377	0.839516	1.27298	0.929435																			0.895151	0.344085
7779_86	CHST11	Myopia	Inverse variance weighted	54	0.0116217	0.0129206	0.368399	-0.0137026	0.0369461	1.01169	0.986391	1.03764	0.731243	-0.00092583	0.0267028	0.972474	-0.0532632	0.0514116	0.999075	0.94813	1.05276	0.00192108	0.00357783	0.5936	0.00308414	0.0207774	0.881997	0.96306	1.04478	50.2234	0.54404	50.5117	0.571624
9385_4	GAA	Myopia	Inverse variance weighted	98	0.0113416	0.0098048	0.247379	-0.00787581	0.030559	1.01141	0.992155	1.03103	0.618618	-0.00890282	0.0166932	0.595044	-0.0416214	0.0238158	0.991137	0.959233	1.0241	0.00328766	0.00219404	0.137298	0.00784019	0.0182483	0.667458	0.97246	1.04457	79.4823	0.888649	81.7276	0.86681
9256_78	NPTX1	Myopia	Inverse variance weighted	65	0.0281515	0.0127544	0.0273008	0.00315277	0.0531501	1.02855	1.00316	1.05459	0.233933	0.0483262	0.024091	0.0491564	0.00110778	0.0955447	1.04951	1.00111	1.10026	-0.00286941	0.00290682	0.327354	0.029116	0.0215506	0.176679	0.986963	1.07396	48.1727	0.916349	49.1472	0.914754
4548_4	FUT3	Myopia	Inverse variance weighted	82	0.0260405	0.00937231	0.00546195	0.00767074	0.0444102	1.02638	1.0077	1.04541	0.0965397	0.0209718	0.0170607	0.222584	-0.0124672	0.0544108	1.02119	0.98761	1.05592	0.00117995	0.00331864	0.723111	0.0167494	0.0146773	0.253799	0.988054	1.04657	63.0135	0.918953	63.1399	0.929033
3448_13	INSR	Myopia	Inverse variance weighted	3	-0.00630243	0.0706309	0.928899	-0.144739	0.132134	0.993717	0.865248	1.14126	0.986434	-0.157688	0.272077	0.665608	-0.690959	0.375584	0.854116	0.501095	1.45584	0.0134744	0.0229706	0.662271	-0.0551825	0.0780983	0.479829	0.812	1.10284	1.80925	0.178598	2.4318	0.296443
5680_54	OBP2B	Myopia	Inverse variance weighted	34	0.00398204	0.0164638	0.808884	-0.0282871	0.0362511	1.00399	0.972109	1.03692	0.950742	0.0497216	0.029881	0.10588	-0.00884528	0.108288	1.05098	0.991194	1.11437	-0.00820054	0.00447078	0.0759298	0.0218541	0.024754	0.377318	0.973689	1.07291	27.217	0.707477	30.5815	0.588081
17140_57	PDGFD	Myopia	Inverse variance weighted	53	0.0306246	0.0141847	0.0308508	0.00282263	0.0584265	1.0311	1.00283	1.06017	0.250127	0.0389395	0.035832	0.282269	-0.0312912	0.10917	1.03971	0.969193	1.11535	-0.00110264	0.00436347	0.801518	0.0164686	0.0216122	0.446058	0.974441	1.06059	47.2354	0.623944	47.2992	0.65898
9341_1	PDGFD	Myopia	Inverse variance weighted	48	0.0349424	0.0136058	0.0102232	0.0082749	0.0616098	1.03556	1.00831	1.06355	0.140529	0.0389395	0.035832	0.282269	-0.0312912	0.10917	1.03971	0.969193	1.11535	-0.00110264	0.00436347	0.801518	0.0164686	0.0216122	0.446058	0.974441	1.06059	47.2354	0.623944	47.2992	0.65898
8402_22	CYTL1	Myopia	Inverse variance weighted	38	-0.0253214	0.0127866	0.04767	-0.0503832	-0.000259548	0.974997	0.950865	0.99974	0.298226	-0.00995489	0.0189125	0.601862	-0.0470233	0.0271136	0.990094	0.954065	1.02748	-0.00336963	0.00305572	0.277463	-0.0177158	0.0178393	0.320672	0.948683	1.0174	22.3578	0.963353	23.5738	0.957583
9796_4	CEL	Myopia	Inverse variance weighted	69	0.000385705	0.0120635	0.974494	-0.0232588	0.0240302	1.00039	0.97701	1.02432	0.992611	-0.0154407	0.0185082	0.407099	-0.0517168	0.0208355	0.984678	0.949598	1.02105	0.00254061	0.00225655	0.264234	-0.0105574	0.0186425	0.571183	0.953995	1.02632	72.0699	0.313955	73.4335	0.304714
12812_25	ACYP2	Myopia	Inverse variance weighted	22	-0.0254985	0.0328974	0.438285	-0.0899775	0.0389804	0.974824	0.913952	1.03975	0.770836	0.139126	0.0861424	0.121963	-0.0297136	0.307965	1.14927	0.970724	1.36065	-0.0163119	0.00797667	0.0542443	-0.0134023	0.0364011	0.712735	0.918743	1.05966	26.4078	0.152763	31.9294	0.0595204
9482_110	NUDT9	Myopia	Inverse variance weighted	5	0.0286187	0.0420736	0.496375	-0.0538456	0.111083	1.02903	0.947578	1.11749	0.806039	-0.108669	0.141139	0.497404	-0.385301	0.167963	0.897027	0.680246	1.18289	0.0136645	0.0134091	0.383201	0.0387526	0.0521721	0.457612	0.93847	1.15144	1.27669	0.734676	2.31514	0.678013
8969_49	CD14	Myopia	Inverse variance weighted	20	-0.0390233	0.0252381	0.122055	-0.0884901	0.0104434	0.961728	0.915312	1.0105	0.472153	-0.0115951	0.0581735	0.844248	-0.125615	0.102425	0.988472	0.881954	1.10785	-0.00326441	0.00623807	0.607146	-0.0168527	0.0336798	0.616809	0.920475	1.05039	9.11363	0.957052	9.38748	0.966475
16914_104	CD14	Myopia	Inverse variance weighted	35	-0.0333534	0.0176912	0.0593879	-0.0680281	0.00132134	0.967197	0.934234	1.00132	0.334496	-0.0115951	0.0581735	0.844248	-0.125615	0.102425	0.988472	0.881954	1.10785	-0.00326441	0.00623807	0.607146	-0.0168527	0.0336798	0.616809	0.920475	1.05039	9.11363	0.957052	9.38748	0.966475
5363_51	SEMA3E	Myopia	Inverse variance weighted	150	-0.00163126	0.00602579	0.786612	-0.0134418	0.0101793	0.99837	0.986648	1.01023	0.944754	-0.00123268	0.0105002	0.906706	-0.0218131	0.0193477	0.998768	0.978423	1.01954	-0.000114222	0.00246018	0.963032	0.00226629	0.00914689	0.804315	0.98446	1.0204	188.419	0.0138298	188.422	0.015921
5459_33	CST1	Myopia	Inverse variance weighted	92	0.000335466	0.00813092	0.96709	-0.0156011	0.0162721	1.00034	0.98452	1.01641	0.992604	-0.0091599	0.0137281	0.506328	-0.036067	0.0177472	0.990882	0.964576	1.01791	0.00208331	0.00242685	0.392928	-0.00308352	0.0119184	0.795852	0.973903	1.02048	59.8386	0.994006	60.5755	0.994131
4324_33	CST2	Myopia	Inverse variance weighted	88	0.00396085	0.00778853	0.611068	-0.0113047	0.0192264	1.00397	0.988759	1.01941	0.876933	-0.0155376	0.0133081	0.246224	-0.0416214	0.0105463	0.984583	0.959233	1.0106	0.0047296	0.00261748	0.074271	-0.00227892	0.0123346	0.853418	0.973892	1.02214	62.3258	0.974513	65.5908	0.957972
3803_10	CST5	Myopia	Inverse variance weighted	106	-0.00961942	0.00626312	0.124567	-0.0218951	0.00265629	0.990427	0.978343	1.00266	0.472153	-0.0146352	0.0109609	0.18472	-0.0361187	0.0068482	0.985471	0.964526	1.00687	0.00135022	0.00242147	0.578313	-0.00703897	0.010534	0.503998	0.972694	1.0137	79.1932	0.966558	79.5042	0.969885
9838_4	SMAD1	Myopia	Wald ratio	1	-0.072022	0.15466	0.641445	-0.375156	0.231112	0.93051	0.687182	1.26	0.889548
7980_72	B3GNT2	Myopia	Inverse variance weighted	24	0.00495282	0.0234917	0.833018	-0.041091	0.0509966	1.00497	0.959742	1.05232	0.95626	-0.0398777	0.0639926	0.539586	-0.165303	0.0855478	0.960907	0.847637	1.08931	0.00454224	0.00602208	0.458689	0.0106432	0.0341284	0.755148	0.945304	1.08062	23.405	0.379171	24.0102	0.403242
10903_50	STX8	Myopia	Wald ratio	1	0.140636	0.130642	0.281704	-0.115422	0.396694	1.15101	0.89099	1.4869	0.648815
10554_23	GLB1	Myopia	Inverse variance weighted	2	0.183949	0.125928	0.144085	-0.0628701	0.430767	1.20195	0.939065	1.53844	0.499054																			0.28414	0.594
18174_79	PDCD6IP	Myopia	Inverse variance weighted	3	-0.164165	0.0615117	0.00761115	-0.284728	-0.0436025	0.848602	0.752219	0.957334	0.117615	0.0176092	0.167942	0.933492	-0.311557	0.346775	1.01777	0.732306	1.4145	-0.0177134	0.0152282	0.452062	-0.139576	0.0680177	0.0401641	0.761176	0.993758	0.176255	0.674612	1.52928	0.4655
7266_4	SERPINA9	Myopia	Inverse variance weighted	25	-0.00503487	0.0197552	0.798829	-0.0437551	0.0336854	0.994978	0.957188	1.03426	0.946666	-0.0137432	0.0461926	0.76874	-0.104281	0.0767942	0.986351	0.900972	1.07982	0.00119998	0.0057537	0.836629	-0.00822443	0.0258979	0.750811	0.942721	1.04345	10.3154	0.989151	10.3589	0.9929
5451_1	ALCAM	Myopia	Inverse variance weighted	15	0.0292218	0.0402986	0.468372	-0.0497635	0.108207	1.02965	0.951454	1.11428	0.793172	-0.0738538	0.0881319	0.417177	-0.246592	0.0988846	0.928807	0.781459	1.10394	0.010115	0.00774023	0.213923	0.00580244	0.0484071	0.904588	0.914777	1.10592	18.8513	0.127786	21.3277	0.093524
9772_153	NLGN2	Myopia	Inverse variance weighted	7	0.00133598	0.0703722	0.984853	-0.136594	0.139266	1.00134	0.872325	1.14943	0.996052	-0.106742	0.253207	0.690856	-0.603028	0.389544	0.898758	0.547152	1.47631	0.00811434	0.0181435	0.673417	-0.0168189	0.0912335	0.853739	0.822311	1.17586	6.57532	0.254187	6.83836	0.336055
15562_24	GUSB	Myopia	Inverse variance weighted	7	-0.00987452	0.0444333	0.824133	-0.0969639	0.0772148	0.990174	0.907589	1.08027	0.954814	-0.00907437	0.118276	0.94182	-0.240895	0.222746	0.990967	0.785924	1.2495	-0.000100474	0.0135357	0.994365	-0.0178652	0.0494564	0.717927	0.891545	1.08228	7.41504	0.191558	7.41512	0.284156
7928_183	TPST1	Myopia	Inverse variance weighted	25	0.00597852	0.017536	0.733158	-0.0283921	0.0403492	1.006	0.972007	1.04117	0.92404	0.0494802	0.0349332	0.170054	-0.0189889	0.117949	1.05072	0.98119	1.12519	-0.00942701	0.00659309	0.16621	0.0141688	0.0226979	0.532475	0.970136	1.06041	26.9382	0.258606	29.3327	0.207861
5740_17	ROBO1	Myopia	Inverse variance weighted	24	0.0213242	0.0232749	0.359568	-0.0242946	0.066943	1.02155	0.975998	1.06923	0.723136	-0.0122672	0.0481279	0.801178	-0.106598	0.0820635	0.987808	0.898887	1.08552	0.0047789	0.00599304	0.433737	-0.00500276	0.034014	0.883069	0.930838	1.06361	20.1044	0.576506	20.7403	0.596943
10772_21	CSGALNACT2	Myopia	Inverse variance weighted	4	-0.0298964	0.0630191	0.635213	-0.153414	0.093621	0.970546	0.857775	1.09814	0.889548	-0.164562	0.205167	0.50666	-0.566689	0.237564	0.848265	0.567401	1.26816	0.0124333	0.0180268	0.561651	-0.0483296	0.0651897	0.45847	0.838533	1.08268	1.02409	0.599268	1.4998	0.682317
15644_1	BTD	Myopia	Inverse variance weighted	74	-0.00458683	0.00957842	0.63203	-0.0233605	0.0141869	0.995424	0.97691	1.01429	0.889548	-0.002229	0.0148393	0.88102	-0.031314	0.0268561	0.997773	0.969171	1.02722	-0.000476389	0.0022791	0.835019	0.000395794	0.0148556	0.978745	0.971687	1.02995	75.3864	0.369465	75.4322	0.399689
6620_82	LINGO1	Myopia	Inverse variance weighted	3	0.148217	0.0688258	0.0312789	0.0133183	0.283115	1.15976	1.01341	1.32726	0.251343	-0.215439	0.67998	0.804669	-1.5482	1.11732	0.806188	0.21263	3.05666	0.0311159	0.0577183	0.685232	0.13336	0.0745835	0.0737653	0.987258	1.32253	1.89904	0.168186	2.45095	0.293618
15620_4	NLGN1	Myopia	Inverse variance weighted	7	-0.0220257	0.0391732	0.573936	-0.0988051	0.0547537	0.978215	0.905919	1.05628	0.861462	-0.0892716	0.107034	0.442265	-0.299059	0.120515	0.914597	0.741516	1.12808	0.00746706	0.0110606	0.529563	-0.0267059	0.0494909	0.589465	0.883638	1.07283	4.89182	0.429224	5.34759	0.500065
17758_79	DCXR	Myopia	Inverse variance weighted	3	0.134661	0.100781	0.181492	-0.0628695	0.332191	1.14415	0.939066	1.39402	0.553831	-0.2655	0.553169	0.71512	-1.34971	0.818712	0.766823	0.259315	2.26758	0.041788	0.0565131	0.59466	0.164581	0.0675306	0.0148044	1.03275	1.34574	3.21799	0.072833	4.97749	0.0830142
8403_18	FASN	Myopia	Inverse variance weighted	9	0.0183557	0.0653868	0.778921	-0.109802	0.146514	1.01853	0.896011	1.15779	0.943893	0.175801	0.207011	0.423839	-0.229941	0.581543	1.1922	0.794581	1.7888	-0.0155515	0.0193507	0.448016	0.0522764	0.0697553	0.453601	0.919023	1.20804	10.7263	0.151009	11.7161	0.16433
10464_6	ANTXR1	Myopia	Wald ratio	1	-0.057808	0.164082	0.724605	-0.379409	0.263793	0.943831	0.684265	1.30186	0.916785
5900_11	HINT1	Myopia	Wald ratio	1	0.0557258	0.0935072	0.551208	-0.127548	0.239	1.05731	0.880251	1.26998	0.846441
3447_64	CXCL8	Myopia	Wald ratio	1	-0.0522345	0.157468	0.740105	-0.360873	0.256403	0.949106	0.697068	1.29227	0.926142
5646_20	RNASE6	Myopia	Inverse variance weighted	165	0.0136813	0.00517506	0.00820072	0.00353815	0.0238244	1.01378	1.00354	1.02411	0.122536	0.0105117	0.00771317	0.174816	-0.00460608	0.0256296	1.01057	0.995405	1.02596	0.000928614	0.00167569	0.580223	0.0113225	0.00837389	0.176338	0.994923	1.02812	143.99	0.855319	144.297	0.863812
12633_3	PTPN9	Myopia	Wald ratio	1	0.327373	0.122503	0.0075317	0.0872676	0.567479	1.38732	1.09119	1.76381	0.117391
15576_158	RNASE3	Myopia	Inverse variance weighted	44	-0.0110524	0.0135503	0.414697	-0.0376109	0.0155062	0.989008	0.963088	1.01563	0.750522	-0.00814616	0.0220656	0.713849	-0.0513948	0.0351025	0.991887	0.949904	1.03573	-0.000639287	0.00380393	0.867343	-0.0188333	0.0203912	0.355695	0.942895	1.02136	43.628	0.402078	43.6573	0.443382
8394_56	RNASE2	Myopia	Inverse variance weighted	4	0.0719465	0.0434699	0.0979062	-0.0132544	0.157147	1.0746	0.986833	1.17017	0.431742	0.0708629	0.0989556	0.548249	-0.12309	0.264816	1.07343	0.884184	1.30319	0.000118154	0.00969317	0.991381	0.070521	0.0484659	0.145651	0.975825	1.18	0.430478	0.806349	0.430627	0.933846
15322_35	CRADD	Myopia	Inverse variance weighted	2	-0.0712663	0.113574	0.530339	-0.293871	0.151338	0.931214	0.745373	1.16339	0.833446																			0.147362	0.701069
17765_3	SNUPN	Myopia	Inverse variance weighted	5	-0.00838484	0.0648716	0.897158	-0.135533	0.118764	0.99165	0.87325	1.1261	0.976024	0.0281152	0.256163	0.919534	-0.473964	0.530194	1.02851	0.62253	1.69926	-0.00456936	0.0306773	0.891043	-0.0505801	0.0569041	0.374075	0.850346	1.06285	11.0201	0.0116177	11.1016	0.0254456
18330_7	PGM2	Myopia	Inverse variance weighted	15	-0.0122187	0.0286898	0.670189	-0.0684506	0.0440133	0.987856	0.93384	1.045	0.899701	-0.0124291	0.0423958	0.77402	-0.0955248	0.0706665	0.987648	0.908896	1.07322	4.90166e-05	0.00726883	0.994722	-0.0358927	0.038787	0.354768	0.89412	1.04095	9.03397	0.770373	9.03402	0.828865
3038_9	CXCL11	Myopia	Inverse variance weighted	48	-0.00452086	0.0131776	0.731545	-0.030349	0.0213073	0.995489	0.970107	1.02154	0.922982	0.0176221	0.0256519	0.495548	-0.0326555	0.0678998	1.01778	0.967872	1.07026	-0.00374933	0.00372654	0.319623	0.00247364	0.0210408	0.906413	0.961975	1.04468	33.3018	0.919059	34.3141	0.915988
4141_79	CXCL10	Myopia	Inverse variance weighted	4	0.0247574	0.0652059	0.704183	-0.103046	0.152561	1.02507	0.902085	1.16481	0.912401	0.0221218	0.143979	0.891992	-0.260078	0.304321	1.02237	0.770992	1.3557	0.000276625	0.0134682	0.985478	0.00486149	0.0829921	0.953288	0.854018	1.18238	2.00538	0.366891	2.0058	0.571203
8982_65	THBS3	Myopia	Inverse variance weighted	6	-0.00298646	0.0685807	0.965266	-0.137405	0.131432	0.997018	0.871617	1.14046	0.992604	-0.0361662	0.14	0.8089	-0.310567	0.238234	0.96448	0.733031	1.26901	0.00398104	0.0141131	0.791874	-0.0210644	0.0785526	0.788579	0.839434	1.14213	7.70324	0.103074	7.85648	0.164325
9468_8	LMAN2	Myopia	Inverse variance weighted	3	-0.0304842	0.126543	0.809633	-0.278509	0.217541	0.969976	0.756911	1.24302	0.950742	0.21619	0.255801	0.553302	-0.28518	0.717559	1.24134	0.751879	2.04942	-0.031631	0.0289168	0.471481	-0.0661803	0.0968784	0.494526	0.774094	1.13168	2.99074	0.083742	6.56926	0.0374545
16614_27	RSPO1	Myopia	Inverse variance weighted	12	0.00870421	0.0278524	0.754652	-0.0458866	0.063295	1.00874	0.95515	1.06534	0.929435	-0.00649323	0.040362	0.875396	-0.0856028	0.0726163	0.993528	0.917959	1.07532	0.00303172	0.00582744	0.614212	-0.00659109	0.0354756	0.852608	0.926702	1.06496	4.64433	0.913637	4.91499	0.935213
6388_21	CCDC126	Myopia	Inverse variance weighted	31	-0.00541572	0.0162405	0.73878	-0.0372472	0.0264157	0.994599	0.963438	1.02677	0.926142	0.0012667	0.0335248	0.970119	-0.0644419	0.0669754	1.00127	0.937591	1.06927	-0.00101099	0.00443714	0.821363	0.00581731	0.0258638	0.822041	0.956116	1.05814	21.781	0.829142	21.8329	0.860051
5231_79	PCSK9	Myopia	Inverse variance weighted	26	0.00931714	0.0175811	0.596145	-0.0251418	0.043776	1.00936	0.975172	1.04475	0.87056	-0.035872	0.0270352	0.197041	-0.088861	0.017117	0.964764	0.914973	1.01726	0.00922166	0.00419115	0.0376552	-0.0274866	0.0248448	0.268583	0.926647	1.02144	19.3176	0.734848	24.1588	0.510216
7861_9	ROR2	Myopia	Inverse variance weighted	21	0.0531641	0.0285328	0.0624254	-0.0027602	0.109088	1.0546	0.997244	1.11526	0.344101	-0.0596199	0.0832708	0.482713	-0.222831	0.103591	0.942123	0.80025	1.10915	0.013073	0.00909816	0.167016	0.0147671	0.0376804	0.69513	0.942625	1.09267	24.2459	0.186889	26.8805	0.138658
3378_49	KLK7	Myopia	Inverse variance weighted	23	-0.014993	0.015878	0.345038	-0.0461139	0.016128	0.985119	0.954933	1.01626	0.709444	-0.0262462	0.0282074	0.362701	-0.0815326	0.0290403	0.974095	0.921703	1.02947	0.00242297	0.00501984	0.634317	-0.0249677	0.0210859	0.236376	0.935854	1.0165	19.0975	0.578887	19.3305	0.624844
2864_2	MAP2K1	Myopia	Inverse variance weighted	3	0.216394	0.152183	0.155047	-0.0818856	0.514673	1.24159	0.921377	1.67309	0.517854	-0.151416	1.84181	0.947781	-3.76136	3.45853	0.85949	0.023252	31.7703	0.0358868	0.17852	0.873708	0.0810315	0.110986	0.465326	0.872405	1.34792	6.57648	0.0103335	6.84224	0.0326758
2742_68	SIGLEC7	Myopia	Inverse variance weighted	28	-0.005954	0.0189202	0.752996	-0.0430375	0.0311295	0.994064	0.957875	1.03162	0.929345	-0.0134126	0.0357099	0.710261	-0.0834039	0.0565787	0.986677	0.919979	1.05821	0.00127584	0.00514399	0.806064	-0.00403322	0.0248456	0.871045	0.948636	1.04568	37.8775	0.0621656	37.9671	0.0783834
18332_17	CPLX1	Myopia	Wald ratio	1	0.0674067	0.137611	0.62425	-0.202311	0.337124	1.06973	0.816841	1.40091	0.885212
9197_4	LGALS9	Myopia	Inverse variance weighted	5	-0.0209824	0.0499538	0.67446	-0.118892	0.0769271	0.979236	0.887904	1.07996	0.900802	-0.033598	0.140241	0.826097	-0.30847	0.241274	0.96696	0.73457	1.27287	0.00134844	0.0140067	0.929376	-0.00845072	0.0571153	0.882375	0.886569	1.10904	0.941892	0.815308	0.95116	0.917109
18819_21	PPIC	Myopia	Inverse variance weighted	78	-0.0265439	0.00869578	0.00226945	-0.0435876	-0.00950013	0.973805	0.957349	0.990545	0.0586165	-0.0608489	0.0166653	0.000476931	-0.0935129	-0.028185	0.940965	0.910726	0.972209	0.00702454	0.00291111	0.0182313	-0.0385369	0.0138742	0.00547618	0.936383	0.988721	66.2974	0.778909	72.12	0.636016
5648_28	CTRB2	Myopia	Inverse variance weighted	105	-0.00386027	0.00542675	0.476873	-0.0144967	0.00677616	0.996147	0.985608	1.0068	0.796845	0.00455148	0.0082692	0.583227	-0.0116562	0.0207591	1.00456	0.988412	1.02098	-0.0029532	0.0021969	0.181818	0.00306206	0.00843381	0.716553	0.986622	1.01979	103.976	0.454521	105.801	0.432383
5671_1	CTRB1	Myopia	Inverse variance weighted	56	0.0380546	0.0118579	0.00133101	0.014813	0.0612962	1.03879	1.01492	1.06321	0.0420862	0.0299824	0.0194156	0.12837	-0.00807213	0.0680369	1.03044	0.99196	1.0704	0.00159522	0.00302611	0.600246	0.028626	0.0177958	0.107708	0.993766	1.06557	55.102	0.432732	55.3855	0.460071	0.025118	0.065647	3.0446e-232	0.838889	5.67349e-233	0.156319	0.00479272
10672_75	SFTPB	Myopia	Inverse variance weighted	40	-0.0253301	0.0133598	0.0579603	-0.0515154	0.000855053	0.974988	0.949789	1.00086	0.332481	-0.0359121	0.0219436	0.109979	-0.0789216	0.0070974	0.964725	0.924112	1.00712	0.00216437	0.00355494	0.546257	-0.0272266	0.018294	0.136678	0.938866	1.00867	38.2026	0.460279	38.5753	0.48908
18813_15	DDX19A	Myopia	Wald ratio	1	0.060417	0.110799	0.585558	-0.156749	0.277583	1.06228	0.854918	1.31994	0.867681
7099_33	FSTL5	Myopia	Wald ratio	1	0.0607288	0.0799675	0.447602	-0.0960074	0.217465	1.06261	0.908457	1.24292	0.781143
18895_54	GSTM4	Myopia	Inverse variance weighted	138	0.0135576	0.00605188	0.0250765	0.00169587	0.0254192	1.01365	1.0017	1.02575	0.222697	0.011614	0.00961586	0.229222	-0.00723309	0.0304611	1.01168	0.992793	1.03093	0.000527716	0.00202897	0.795187	0.0213335	0.00921078	0.0205502	1.00329	1.04017	106.111	0.972822	106.178	0.976279
7923_41	SEMA4C	Myopia	Inverse variance weighted	7	0.0660869	0.0333029	0.047209	0.000813275	0.131361	1.06832	1.00081	1.14038	0.298226	0.0782096	0.0545837	0.211342	-0.0287743	0.185194	1.08135	0.971636	1.20345	-0.00253434	0.00904106	0.790464	0.0823559	0.0406332	0.0426815	1.00272	1.17586	4.9363	0.423704	5.01487	0.541907
6342_10	NPNT	Myopia	Inverse variance weighted	11	0.0178418	0.0343587	0.603566	-0.0495012	0.0851848	1.018	0.951704	1.08892	0.87458	-0.0207661	0.0994148	0.839191	-0.215619	0.174087	0.979448	0.806042	1.19016	0.00538052	0.0129213	0.686868	0.00608279	0.0388684	0.875641	0.932301	1.08574	12.5815	0.182476	12.8239	0.233687
5089_11	IL7R	Myopia	Wald ratio	1	-0.019614	0.147412	0.894149	-0.308542	0.269314	0.980577	0.734517	1.30907	0.976024
3795_6	ADAM9	Myopia	Wald ratio	1	0.297354	0.207674	0.152192	-0.109687	0.704396	1.34629	0.896115	2.02262	0.512408
10346_5	STAT3	Myopia	Inverse variance weighted	11	-0.0460633	0.0387956	0.235097	-0.122103	0.0299762	0.954982	0.885057	1.03043	0.609932	-0.214296	0.108369	0.0793825	-0.4267	-0.00189299	0.807109	0.652659	0.998109	0.0182932	0.01112	0.134365	-0.063528	0.0445704	0.154059	0.859946	1.02412	9.84109	0.363503	12.8003	0.235055
2515_14	GFRA2	Myopia	Inverse variance weighted	88	0.00520991	0.01192	0.662058	-0.0181532	0.0285731	1.00522	0.982011	1.02899	0.898665	0.00176416	0.0238631	0.941239	-0.0450075	0.0485358	1.00177	0.95599	1.04973	0.000525576	0.00315318	0.868012	0.0111795	0.020031	0.57677	0.972309	1.05173	74.6204	0.804489	74.6482	0.824741
18880_81	COL3A1	Myopia	Inverse variance weighted	3	-0.0900037	0.0953914	0.345415	-0.276971	0.0969634	0.913928	0.758077	1.10182	0.709444	0.0272536	0.381501	0.954598	-0.720489	0.774996	1.02763	0.486514	2.17058	-0.0087367	0.0275223	0.804316	-0.07138	0.105141	0.497202	0.757709	1.14419	0.0666901	0.796218	0.167459	0.91968
14205_6	HEXIM2	Myopia	Inverse variance weighted	2	-0.192869	0.0751354	0.0102598	-0.340134	-0.0456032	0.82459	0.711675	0.955421	0.140529																			0.173189	0.677293
3348_49	BMP1	Myopia	Inverse variance weighted	4	0.0772109	0.0648996	0.234166	-0.0499924	0.204414	1.08027	0.951237	1.22681	0.609168	0.0992421	0.496292	0.859995	-0.87349	1.07197	1.10433	0.417492	2.92114	-0.00160469	0.035838	0.968354	0.0680668	0.0722736	0.346299	0.929053	1.23334	0.141242	0.931815	0.143247	0.986185
5698_60	TNXB	Myopia	Inverse variance weighted	95	-0.0035185	0.0057309	0.539248	-0.0147511	0.00771408	0.996488	0.985357	1.00774	0.83788	0.00115398	0.00829977	0.889721	-0.0151136	0.0174215	1.00115	0.985	1.01757	-0.00137197	0.00175945	0.437506	5.49478e-05	0.00835248	0.994751	0.983816	1.01656	102.965	0.225251	103.638	0.233154
13597_20	RAB31	Myopia	Inverse variance weighted	6	-0.017088	0.0483774	0.723922	-0.111908	0.0777317	0.983057	0.894127	1.08083	0.916785	-0.0675596	0.125222	0.618161	-0.312995	0.177876	0.934672	0.731253	1.19468	0.00607054	0.013657	0.679671	0.0432555	0.0602826	0.473038	0.927838	1.17517	5.04885	0.282322	5.29824	0.380577
19504_22	DTYMK	Myopia	Inverse variance weighted	7	-0.122143	0.0574356	0.0334531	-0.234717	-0.00956892	0.885022	0.790795	0.990477	0.262971	-0.25728	0.168383	0.187065	-0.587311	0.0727513	0.773152	0.55582	1.07546	0.0164566	0.0192755	0.432228	-0.114779	0.0686335	0.0944569	0.779346	1.01994	1.51688	0.911113	2.24579	0.895763
18408_26	ARF4	Myopia	Inverse variance weighted	4	-0.0314153	0.0640356	0.623716	-0.156925	0.0940944	0.969073	0.854768	1.09866	0.885147	-0.821085	0.575541	0.289809	-1.94915	0.306975	0.439954	0.142396	1.35931	0.0616466	0.0446514	0.301443	-0.0618837	0.0769891	0.421513	0.808332	1.0931	0.719852	0.697728	2.62596	0.452956
12801_33	IRF2	Myopia	Wald ratio	1	-0.228316	0.165666	0.168152	-0.553021	0.0963901	0.795873	0.575209	1.10119	0.535835
6909_40	MGAT2	Myopia	Inverse variance weighted	4	0.00540386	0.047046	0.908553	-0.0868063	0.097614	1.00542	0.916855	1.10254	0.97813	0.033506	0.217364	0.891644	-0.392528	0.45954	1.03407	0.675347	1.58335	-0.00302155	0.0226651	0.90615	0.0155911	0.0500887	0.755596	0.920735	1.12049	2.54034	0.280784	2.56291	0.464029
5682_13	VASN	Myopia	Inverse variance weighted	3	-0.0858185	0.106771	0.421533	-0.295089	0.123452	0.917761	0.744465	1.1314	0.756835	0.016727	0.495374	0.978512	-0.954205	0.987659	1.01687	0.385118	2.68494	-0.00958427	0.0441974	0.864053	0.00570938	0.0915595	0.950279	0.840509	1.20342	3.51252	0.0609067	3.6777	0.159
10419_1	SCARA5	Myopia	Inverse variance weighted	43	0.0137866	0.0148696	0.353842	-0.0153579	0.042931	1.01388	0.984759	1.04387	0.719831	-0.0152545	0.0287656	0.598763	-0.071635	0.0411261	0.984861	0.930871	1.04198	0.00427188	0.00362217	0.24505	0.015804	0.0221171	0.474879	0.97283	1.06094	25.629	0.971066	27.0199	0.964682
5630_48	CD300A	Myopia	Inverse variance weighted	103	0.00464062	0.0084198	0.581527	-0.0118622	0.0211434	1.00465	0.988208	1.02137	0.867492	-0.00284528	0.0131671	0.829353	-0.0286527	0.0229622	0.997159	0.971754	1.02323	0.00175645	0.00237159	0.460641	0.0053228	0.0134684	0.692691	0.979145	1.03223	118.087	0.117672	118.728	0.123278
5066_134	CD300C	Myopia	Inverse variance weighted	13	-0.0268775	0.0249649	0.281654	-0.0758087	0.0220537	0.97348	0.926994	1.0223	0.648815	0.0061984	0.0319843	0.849868	-0.0564907	0.0688875	1.00622	0.945075	1.07132	-0.00765535	0.00498155	0.152608	-0.0199624	0.0267382	0.455313	0.930187	1.03298	11.5763	0.396321	14.0616	0.296795
14088_38	IGFBP6	Myopia	Wald ratio	1	0.122979	0.12052	0.307538	-0.11324	0.359198	1.13086	0.892936	1.43218	0.670722
3796_79	ANGPTL4	Myopia	Wald ratio	1	-0.0635851	0.0843066	0.450722	-0.228826	0.101656	0.938394	0.795467	1.107	0.784878
9931_20	KRT1	Myopia	Inverse variance weighted	4	0.14339	0.0730323	0.049603	0.000246261	0.286533	1.15418	1.00025	1.3318	0.307864	0.0643559	0.281091	0.840189	-0.486583	0.615295	1.06647	0.614723	1.8502	0.00792765	0.0272272	0.798344	0.162183	0.0834371	0.0519224	0.998647	1.38503	0.770176	0.680391	0.854954	0.836283
11152_46	KLK13	Myopia	Inverse variance weighted	37	0.0137638	0.0135465	0.309613	-0.0127875	0.040315	1.01386	0.987294	1.04114	0.672812	0.00249771	0.0229435	0.913932	-0.0424716	0.047467	1.0025	0.958418	1.04861	0.0021996	0.00361537	0.54685	0.0191203	0.0194828	0.326399	0.981115	1.05898	21.0048	0.970342	21.375	0.974614
2831_29	KLK11	Myopia	Inverse variance weighted	81	0.00471329	0.010872	0.664633	-0.0165958	0.0260224	1.00472	0.983541	1.02636	0.899701	-0.0089568	0.0179229	0.618647	-0.0440857	0.0261721	0.991083	0.956872	1.02652	0.00242715	0.00252992	0.340294	-0.00140362	0.0181825	0.938468	0.963636	1.03483	61.7179	0.924524	62.6383	0.924063
10924_258	CYB5D2	Myopia	Inverse variance weighted	17	0.0246507	0.0212069	0.245076	-0.0169148	0.0662162	1.02496	0.983227	1.06846	0.617368	0.0496253	0.0378962	0.210067	-0.0246513	0.123902	1.05088	0.97565	1.1319	-0.00444975	0.00556629	0.436529	0.0393394	0.0267344	0.141159	0.987025	1.09608	17.136	0.310801	17.866	0.3318
3024_18	SERPINF2	Myopia	Inverse variance weighted	15	0.088941	0.0358482	0.0130998	0.0186785	0.159203	1.09302	1.01885	1.17258	0.159779	-0.0171064	0.0891532	0.850804	-0.191847	0.157634	0.983039	0.825433	1.17074	0.0112191	0.00867384	0.21837	0.0591025	0.0492896	0.230494	0.96319	1.16849	13.2033	0.432237	14.9024	0.384859
16015_19	GPT	Myopia	Wald ratio	1	0.0402834	0.15177	0.790683	-0.257187	0.337754	1.04111	0.773224	1.40179	0.944848
5121_3	SEMA6B	Myopia	Inverse variance weighted	4	-0.0349753	0.146228	0.810963	-0.321582	0.251631	0.965629	0.725001	1.28612	0.951007	-0.648221	0.351243	0.206254	-1.33666	0.040216	0.522975	0.262722	1.04104	0.0622374	0.033879	0.207606	-0.0599717	0.115314	0.603014	0.751272	1.18063	2.03475	0.361543	5.46812	0.140558
2843_13	SPINT2	Myopia	Inverse variance weighted	92	0.01134	0.00882373	0.198734	-0.00595455	0.0286345	1.0114	0.994063	1.02905	0.579535	0.00332802	0.0144656	0.818564	-0.0250246	0.0316806	1.00333	0.975286	1.03219	0.00193285	0.00276074	0.485658	0.00956139	0.014062	0.496539	0.982161	1.03782	99.0068	0.242128	99.546	0.253431
19117_3	PPP1R14A	Myopia	Inverse variance weighted	14	0.0473348	0.0298502	0.112797	-0.0111715	0.105841	1.04847	0.988891	1.11165	0.466674	0.0314019	0.0617955	0.620554	-0.0897173	0.152521	1.0319	0.91419	1.16477	0.00218946	0.00743535	0.773433	0.0350367	0.0380461	0.357101	0.961238	1.11584	9.9683	0.618742	10.055	0.68943
13697_51	GPD1	Myopia	Wald ratio	1	-0.0486519	0.0950188	0.608634	-0.234889	0.137585	0.952513	0.790659	1.1475	0.876773
18422_41	MVD	Myopia	Inverse variance weighted	2	0.140739	0.132897	0.289598	-0.11974	0.401217	1.15112	0.887151	1.49364	0.65778																			1.67008	0.196248
9863_1	TPM4	Myopia	Wald ratio	1	0.0667861	0.124911	0.592878	-0.178039	0.311611	1.06907	0.83691	1.36562	0.867681
4801_13	LPO	Myopia	Inverse variance weighted	19	-0.035191	0.0182457	0.0537644	-0.0709526	0.000570541	0.965421	0.931506	1.00057	0.319757	-0.0521541	0.0395186	0.204422	-0.129611	0.0253025	0.949183	0.878437	1.02563	0.00273543	0.00565283	0.634628	-0.0369062	0.0253924	0.146103	0.916975	1.01295	16.8876	0.462007	17.1217	0.51475
11360_39	RRM1	Myopia	Wald ratio	1	0.0996327	0.139722	0.475797	-0.174222	0.373487	1.10477	0.84011	1.45279	0.796845
8916_32	STIM1	Myopia	Inverse variance weighted	3	-0.118074	0.0732915	0.107177	-0.261725	0.0255778	0.888631	0.769723	1.02591	0.454298	0.0666059	0.333866	0.874641	-0.587771	0.720982	1.06887	0.555565	2.05645	-0.0150801	0.0265969	0.671638	-0.0963846	0.0768905	0.210012	0.78107	1.05582	0.456255	0.499379	0.777728	0.677827
16781_2	ENGASE	Myopia	Inverse variance weighted	101	-0.0246172	0.00738541	0.000858465	-0.0390926	-0.0101418	0.975683	0.961662	0.989909	0.0337414	-0.0318031	0.0110817	0.0050211	-0.0535233	-0.0100829	0.968697	0.947884	0.989968	0.00168665	0.00193923	0.386541	-0.0382701	0.0110445	0.000530076	0.941842	0.983515	91.4324	0.693027	92.1888	0.698444	-0.0236114	0.00252256	0	0.870684	0	0.115509	0.0138069
8327_26	DPEP2	Myopia	Inverse variance weighted	7	-0.0118848	0.0426434	0.780473	-0.0954658	0.0716962	0.988186	0.908949	1.07433	0.944754	-0.102278	0.0738532	0.2247	-0.24703	0.0424746	0.902779	0.781117	1.04339	0.0167387	0.0115862	0.208155	0.0489206	0.0499415	0.327305	0.952215	1.15813	7.23928	0.203444	10.2612	0.114074
13472_35	HDHD2	Myopia	Inverse variance weighted	11	0.000263534	0.0229173	0.990825	-0.0446544	0.0451815	1.00026	0.956328	1.04622	0.9963	0.0038286	0.0357422	0.917046	-0.066226	0.0738832	1.00384	0.935919	1.07668	-0.000775408	0.00596564	0.899442	0.00731006	0.0290548	0.801354	0.951574	1.06637	6.60282	0.678394	6.61971	0.760792
13124_20	ISLR2	Myopia	Inverse variance weighted	34	-0.0427819	0.0240665	0.0754602	-0.0899522	0.00438835	0.95812	0.913975	1.0044	0.380033	-0.120305	0.0607059	0.0561506	-0.239288	-0.00132121	0.88665	0.787188	0.99868	0.0100615	0.00725162	0.174883	-0.0500774	0.0284583	0.0784623	0.899555	1.00572	50.2924	0.0208886	53.3179	0.0140257
7891_45	UGT1A6	Myopia	Inverse variance weighted	25	-0.0137576	0.0186947	0.461785	-0.0503992	0.0228839	0.986337	0.95085	1.02315	0.790906	-0.0160306	0.0379469	0.676622	-0.0904065	0.0583454	0.984097	0.91356	1.06008	0.000350869	0.00509762	0.94572	-0.0290177	0.028563	0.309668	0.918511	1.02733	20.5489	0.608614	20.5537	0.664896
8877_22	EVA1C	Myopia	Wald ratio	1	0.0920058	0.110722	0.405995	-0.125009	0.309021	1.09637	0.882489	1.36209	0.745974
16856_79	MAPRE2	Myopia	Inverse variance weighted	6	0.0749931	0.0430449	0.0814728	-0.00937503	0.159361	1.07788	0.990669	1.17276	0.38969	0.289635	0.166929	0.157744	-0.0375471	0.616816	1.33594	0.963149	1.85302	-0.0270015	0.0202892	0.254038	0.103316	0.0477919	0.0306345	1.00969	1.21773	0.3471	0.986574	2.11821	0.832559
18878_15	GREM1	Myopia	Inverse variance weighted	82	0.0110532	0.00849019	0.192958	-0.00558758	0.027694	1.01111	0.994428	1.02808	0.570979	0.0266869	0.0146785	0.072793	-0.00208297	0.0554567	1.02705	0.997919	1.05702	-0.0033371	0.0025559	0.195416	0.0116391	0.0133666	0.383885	0.985546	1.03856	49.2966	0.997275	51.0013	0.99631
14156_33	YWHAB	Myopia	Inverse variance weighted	7	0.0578273	0.0389868	0.138007	-0.0185869	0.134242	1.05953	0.981585	1.14367	0.48916	0.137076	0.085464	0.169641	-0.0304338	0.304585	1.14691	0.970025	1.35606	-0.0100036	0.00961731	0.345922	0.0824306	0.0411882	0.0453586	1.0017	1.17722	5.68979	0.337583	6.92101	0.328214
10372_18	STAT6	Myopia	Inverse variance weighted	10	-0.0125988	0.0605936	0.835289	-0.131362	0.106165	0.98748	0.8769	1.112	0.95626	-0.0162687	0.149269	0.915895	-0.308836	0.276298	0.983863	0.734301	1.31824	0.000535941	0.0196749	0.978936	0.0282076	0.0619674	0.648965	0.910967	1.16144	19.9649	0.0104695	19.9668	0.0181184
9828_86	LDHC	Myopia	Wald ratio	1	0.334867	0.165489	0.0430213	0.0105091	0.659226	1.39776	1.01056	1.93329	0.285965
19376_74	NNMT	Myopia	Inverse variance weighted	2	-0.117754	0.100516	0.241399	-0.314764	0.0792569	0.888915	0.729961	1.08248	0.613245																			0.621174	0.430611
12731_12	PLEKHA7	Myopia	Inverse variance weighted	26	-0.0205445	0.0179621	0.252721	-0.0557502	0.0146613	0.979665	0.945775	1.01477	0.620569	-0.0155962	0.0290772	0.596639	-0.0725874	0.0413951	0.984525	0.929984	1.04226	-0.00114985	0.00524806	0.828425	-0.00882926	0.0187199	0.637177	0.9555	1.02825	39.1901	0.0260805	39.2685	0.0346198
8479_4	MMP10	Myopia	Inverse variance weighted	90	0.0300452	0.00875944	0.000603496	0.0128767	0.0472137	1.0305	1.01296	1.04835	0.0255304	0.0357356	0.0159152	0.0272498	0.00454176	0.0669295	1.03638	1.00455	1.06922	-0.00109454	0.00255589	0.66952	0.0254105	0.0139403	0.0683317	0.998089	1.05415	75.497	0.826465	75.6804	0.841914	0.0356054	0.0050264	5.12351e-246	0.915278	4.47968e-247	0.0800217	0.00470006
6393_63	HSP90B1	Myopia	Inverse variance weighted	130	-0.0120757	0.00628396	0.0546482	-0.0243922	0.000240911	0.987997	0.975903	1.00024	0.322889	-0.0191874	0.0104191	0.0678543	-0.0396088	0.00123402	0.980996	0.961165	1.00123	0.0017289	0.0020204	0.39375	-0.00695815	0.00983347	0.479194	0.974109	1.01239	122.762	0.614151	123.494	0.620249
5475_10	PRKCB	Myopia	Wald ratio	1	-0.110479	0.107701	0.30499	-0.321572	0.100615	0.895405	0.725008	1.10585	0.669829
5636_10	MFAP4	Myopia	Inverse variance weighted	11	-0.0241013	0.0286003	0.3994	-0.0801578	0.0319552	0.976187	0.922971	1.03247	0.744238	-0.030157	0.0397878	0.467865	-0.108141	0.0478271	0.970293	0.897501	1.04899	0.00110268	0.00503668	0.831589	-0.0259646	0.036109	0.472103	0.907794	1.04583	8.38432	0.495927	8.43225	0.586693
19130_81	SERPINB8	Myopia	Inverse variance weighted	18	0.003266	0.0214627	0.879052	-0.0388009	0.0453329	1.00327	0.961942	1.04638	0.971996	-0.0640973	0.0541474	0.253799	-0.170226	0.0420316	0.937914	0.843474	1.04293	0.00923328	0.00681388	0.194219	-0.00524806	0.0300852	0.86152	0.937803	1.05519	7.20033	0.969204	9.03654	0.939108
19143_38	CYB5R2	Myopia	Inverse variance weighted	41	-0.025861	0.0165313	0.117731	-0.0582623	0.00654028	0.974471	0.943402	1.00656	0.472153	-0.0386495	0.0373017	0.306523	-0.111761	0.0344619	0.962088	0.894258	1.03506	0.00156006	0.00407915	0.704207	-0.0376221	0.0235701	0.110448	0.919597	1.00861	30.4869	0.833369	30.6332	0.856829
11287_14	CYB5A	Myopia	Inverse variance weighted	3	-0.0127402	0.0774426	0.869328	-0.164528	0.139047	0.987341	0.848294	1.14918	0.969112	0.196884	0.240779	0.563636	-0.275043	0.66881	1.2176	0.75954	1.95191	-0.0162392	0.0176616	0.526695	0.0107755	0.0779509	0.890055	0.867614	1.1777	0.0311269	0.859958	0.876542	0.645151
15298_199	NETO1	Myopia	Inverse variance weighted	2	-0.110126	0.110993	0.321105	-0.327674	0.107421	0.895721	0.720598	1.1134	0.688858																			0.155878	0.69298
17691_1	TPP1	Myopia	Inverse variance weighted	13	-0.0352832	0.031618	0.264456	-0.0972545	0.0266881	0.965332	0.907325	1.02705	0.631189	0.0259078	0.0599372	0.673911	-0.0915691	0.143385	1.02625	0.912498	1.15417	-0.00875513	0.00728546	0.254703	-0.0181078	0.0426576	0.671207	0.903286	1.06769	3.27726	0.986531	4.7214	0.966643
10818_36	SMPD1	Myopia	Inverse variance weighted	44	0.0230821	0.0146683	0.11558	-0.00566786	0.051832	1.02335	0.994348	1.0532	0.472153	0.0524991	0.0269029	0.0576962	-0.00023051	0.105229	1.0539	0.99977	1.11096	-0.00545115	0.00417907	0.199202	0.019918	0.0221724	0.369011	0.976735	1.06543	30.4546	0.907164	32.156	0.887174
3186_2	C2	Myopia	Inverse variance weighted	54	0.0109293	0.0118503	0.356384	-0.0122973	0.0341558	1.01099	0.987778	1.03475	0.719935	0.0303691	0.0215844	0.165379	-0.0119364	0.0726746	1.03083	0.988135	1.07538	-0.00368032	0.00341761	0.286508	0.0138855	0.0146218	0.342294	0.985335	1.04346	82.8252	0.00419967	84.6723	0.0037055
10440_26	CLMP	Myopia	Inverse variance weighted	15	-0.0458106	0.0274598	0.0952608	-0.0996319	0.00801067	0.955223	0.905171	1.00804	0.425263	-0.0491825	0.0566481	0.401023	-0.160213	0.0618477	0.952007	0.851962	1.0638	0.000452625	0.00665096	0.946778	-0.0493709	0.0351372	0.159994	0.888483	1.01969	11.0336	0.608003	11.0382	0.68303
11313_100	PCBD1	Myopia	Inverse variance weighted	22	0.0176984	0.0315707	0.575073	-0.0441802	0.079577	1.01786	0.956782	1.08283	0.862132	-0.0430624	0.0865322	0.624161	-0.212665	0.126541	0.957852	0.808427	1.1349	0.00657395	0.00870292	0.458829	0.0418408	0.0386339	0.278805	0.966686	1.12475	30.2458	0.0659673	31.1087	0.0718677
18401_18	ALKBH3	Myopia	Inverse variance weighted	30	0.000154074	0.0172264	0.992864	-0.0336098	0.0339179	1.00015	0.966949	1.0345	0.996658	0.0793119	0.037371	0.0427935	0.00606472	0.152559	1.08254	1.00608	1.16481	-0.012219	0.00512758	0.024197	0.0201405	0.0256267	0.431914	0.97036	1.0729	23.6743	0.698606	29.353	0.446799
2828_82	SPINT1	Myopia	Inverse variance weighted	8	-0.00112925	0.0350465	0.974296	-0.0698203	0.0675618	0.998871	0.932561	1.0699	0.992611	0.0016395	0.0529937	0.976323	-0.102228	0.105507	1.00164	0.902824	1.11127	-0.000415243	0.00596153	0.946733	0.00587075	0.0401195	0.88366	0.929821	1.08818	4.15562	0.655626	4.16047	0.76112
15594_47	HTRA1	Myopia	Inverse variance weighted	8	-0.0075915	0.062333	0.903066	-0.129764	0.114581	0.992437	0.878303	1.1214	0.97813	-0.253409	0.178265	0.204995	-0.602809	0.095991	0.77615	0.547272	1.10075	0.024086	0.0165215	0.195151	-0.0572242	0.0601367	0.341316	0.83938	1.06252	12.0855	0.0600882	16.3665	0.021971
6544_33	NELL1	Myopia	Inverse variance weighted	94	-0.000120224	0.00843948	0.988634	-0.0166616	0.0164212	0.99988	0.983476	1.01656	0.996052	0.0115937	0.0132098	0.382418	-0.0142976	0.037485	1.01166	0.985804	1.0382	-0.00241181	0.00209238	0.252034	0.0176304	0.0139819	0.207329	0.990273	1.04606	84.1315	0.70814	85.4601	0.698223
6551_94	SERPINA12	Myopia	Inverse variance weighted	114	-0.0110467	0.00737398	0.134117	-0.0254997	0.00340632	0.989014	0.974823	1.00341	0.48594	-0.0144937	0.0115374	0.211647	-0.037107	0.0081197	0.985611	0.963573	1.00815	0.000696396	0.00179269	0.69841	-0.0042638	0.0124283	0.731544	0.971783	1.0203	93.9493	0.891125	94.1002	0.901478
7128_9	VWA2	Myopia	Inverse variance weighted	32	-0.0153558	0.0196776	0.435173	-0.053924	0.0232123	0.984761	0.947504	1.02348	0.767416	-0.032609	0.036633	0.380467	-0.10441	0.0391918	0.967917	0.900856	1.03997	0.00259129	0.00461952	0.579003	-0.0419069	0.0295106	0.15559	0.905066	1.01606	38.1602	0.145678	38.5605	0.16482
7950_142	BTNL9	Myopia	Wald ratio	1	-0.108069	0.119444	0.365586	-0.342179	0.12604	0.897565	0.710221	1.13433	0.728778
3220_40	RET	Myopia	Inverse variance weighted	51	0.038583	0.011373	0.000692562	0.0162919	0.060874	1.03934	1.01643	1.06277	0.0278256	0.0325025	0.0215639	0.138163	-0.00976267	0.0747677	1.03304	0.990285	1.07763	0.00114047	0.00343634	0.741391	0.0326305	0.0168161	0.0523268	0.999671	1.06779	44.4876	0.656408	44.5977	0.689227	0.0386303	0.0055175	4.66354e-291	0.903989	4.31529e-292	0.0836361	0.0123746
4332_6	CLEC1B	Myopia	Inverse variance weighted	7	0.00497	0.0448938	0.91185	-0.0830218	0.0929618	1.00498	0.920331	1.09742	0.978412	-0.041048	0.139059	0.779718	-0.313604	0.231508	0.959783	0.730809	1.2605	0.00629445	0.0178225	0.73836	-0.0316989	0.0437053	0.468276	0.889264	1.05545	9.02996	0.107875	9.25523	0.159725
8397_147	QSOX2	Myopia	Inverse variance weighted	56	-0.012692	0.015421	0.410492	-0.0429172	0.0175333	0.987388	0.957991	1.01769	0.748011	-0.0278545	0.0288439	0.338499	-0.0843885	0.0286795	0.97253	0.919074	1.02909	0.00245599	0.00394826	0.53653	-0.00689888	0.023025	0.764462	0.949302	1.03897	40.7464	0.908589	41.1334	0.917443
10977_55	UCMA	Myopia	Inverse variance weighted	64	-0.0249798	0.0120508	0.0381842	-0.0485995	-0.0013602	0.97533	0.952563	0.998641	0.270734	-0.0464509	0.0218877	0.0378197	-0.0893507	-0.00355106	0.954611	0.914525	0.996455	0.00326334	0.00277705	0.244443	-0.0312311	0.0191047	0.102105	0.933629	1.00623	44.8793	0.950112	46.2602	0.943828
17761_2	NUDT5	Myopia	Wald ratio	1	0.0982045	0.105952	0.353992	-0.109462	0.305871	1.10319	0.896316	1.35781	0.719831
3000_66	MBL2	Myopia	Inverse variance weighted	166	-0.00466921	0.00518308	0.367665	-0.0148281	0.00548964	0.995342	0.985281	1.0055	0.731243	-0.000252411	0.0087617	0.977052	-0.0174253	0.0169205	0.999748	0.982726	1.01706	-0.00122274	0.00195564	0.532685	0.00148938	0.00876746	0.865108	0.984428	1.01885	149.951	0.776954	150.342	0.786725
15587_20	FOLR2	Myopia	Inverse variance weighted	5	0.0305032	0.0448143	0.496088	-0.0573328	0.118339	1.03097	0.94428	1.12563	0.806039	0.0583046	0.0597289	0.400981	-0.0587641	0.175373	1.06004	0.942929	1.19169	-0.00596038	0.00846568	0.532123	0.0234804	0.0520431	0.651866	0.92448	1.1337	0.635669	0.88822	1.13138	0.889263
15339_32	CFL2	Myopia	Wald ratio	1	0.00641157	0.0691203	0.926095	-0.129064	0.141887	1.00643	0.878918	1.15245	0.986434
4568_17	SLITRK5	Myopia	Inverse variance weighted	27	-0.0119328	0.0227335	0.599654	-0.0564903	0.0326248	0.988138	0.945076	1.03316	0.871222	0.0572943	0.0618472	0.363103	-0.0639262	0.178515	1.05897	0.938074	1.19544	-0.0077015	0.00639881	0.240024	0.00643527	0.030301	0.831812	0.948423	1.06804	15.9675	0.915792	17.4161	0.895973
7206_20	FBP1	Myopia	Inverse variance weighted	3	-0.0547207	0.0595928	0.358491	-0.171523	0.0620812	0.94675	0.842381	1.06405	0.723136	-0.0292222	0.231521	0.920069	-0.483003	0.424558	0.971201	0.616928	1.52891	-0.00291526	0.0246799	0.925147	-0.0232378	0.0679659	0.732423	0.855174	1.11625	2.10535	0.146784	2.13473	0.343913
11109_56	SVEP1	Myopia	Inverse variance weighted	82	-0.0061254	0.00979788	0.531856	-0.0253292	0.0130785	0.993893	0.974989	1.01316	0.833446	0.0200131	0.0165441	0.229965	-0.0124134	0.0524395	1.02021	0.987663	1.05384	-0.0046102	0.00236555	0.0548139	0.00770648	0.01587	0.627251	0.976873	1.03957	79.0763	0.508185	82.8745	0.421341
11178_21	SVEP1	Myopia	Inverse variance weighted	83	0.00174158	0.00950801	0.854665	-0.0168941	0.0203773	1.00174	0.983248	1.02059	0.963338	0.0200131	0.0165441	0.229965	-0.0124134	0.0524395	1.02021	0.987663	1.05384	-0.0046102	0.00236555	0.0548139	0.00770648	0.01587	0.627251	0.976873	1.03957	79.0763	0.508185	82.8745	0.421341
11265_8	ALDH1A1	Myopia	Inverse variance weighted	5	-0.0458383	0.0566606	0.418516	-0.156893	0.0652165	0.955196	0.854796	1.06739	0.754415	-0.158764	0.164183	0.404877	-0.480563	0.163035	0.853198	0.618435	1.17708	0.0100783	0.0137527	0.516733	-0.0332917	0.0697319	0.63306	0.843693	1.10892	1.40991	0.703213	1.94694	0.745517
10722_13	SYK	Myopia	Inverse variance weighted	5	-0.0109642	0.0565431	0.846248	-0.121789	0.0998603	0.989096	0.885335	1.10502	0.957457	0.0996802	0.171445	0.601765	-0.236351	0.435712	1.10482	0.789503	1.54606	-0.00833292	0.0121895	0.543286	0.0126513	0.0654309	0.846682	0.890837	1.1513	0.920577	0.820459	1.3879	0.846295
11378_37	SYK	Myopia	Inverse variance weighted	6	0.0592579	0.0556011	0.286529	-0.0497203	0.168236	1.06105	0.951495	1.18322	0.657416	0.0996802	0.171445	0.601765	-0.236351	0.435712	1.10482	0.789503	1.54606	-0.00833292	0.0121895	0.543286	0.0126513	0.0654309	0.846682	0.890837	1.1513	0.920577	0.820459	1.3879	0.846295
16583_8	NUDT2	Myopia	Inverse variance weighted	39	0.0057076	0.0141643	0.686981	-0.0220545	0.0334697	1.00572	0.978187	1.03404	0.906614	-0.0192815	0.0279258	0.494217	-0.0740161	0.0354531	0.980903	0.928657	1.03609	0.00416458	0.00401091	0.305863	-0.00317583	0.020497	0.876868	0.957576	1.03769	36.0589	0.512994	37.137	0.50919
3799_11	CA3	Myopia	Inverse variance weighted	24	0.00430602	0.0218525	0.843789	-0.0385249	0.0471369	1.00432	0.962208	1.04827	0.957457	-0.0367373	0.0432787	0.405105	-0.121564	0.048089	0.963929	0.885535	1.04926	0.00597311	0.00543657	0.283782	-0.0069389	0.0313944	0.825074	0.93382	1.05611	11.2711	0.970663	12.4783	0.962413
6629_3	DEFB1	Myopia	Inverse variance weighted	65	0.0019066	0.0113818	0.866966	-0.0204017	0.0242149	1.00191	0.979805	1.02451	0.969112	-0.0101211	0.021801	0.644069	-0.052851	0.0326088	0.98993	0.948521	1.03315	0.0021363	0.00330257	0.520073	0.00447016	0.0185505	0.809576	0.968614	1.04167	45.8982	0.948189	46.3167	0.953069
16785_45	DEFA5	Myopia	Inverse variance weighted	2	0.123419	0.0942235	0.190244	-0.0612588	0.308097	1.13136	0.94058	1.36083	0.565726																			0.0884301	0.766183
8304_50	TNFRSF11B	Myopia	Inverse variance weighted	27	0.00448449	0.0307854	0.884182	-0.0558549	0.0648238	1.00449	0.945676	1.06697	0.972723	0.0944189	0.0684804	0.180178	-0.0398026	0.228641	1.09902	0.960979	1.25689	-0.0103216	0.00705762	0.15607	0.027391	0.0381104	0.472309	0.953796	1.10748	45.547	0.00723951	49.4437	0.00366119
8007_19	CTSB	Myopia	Inverse variance weighted	91	0.0362338	0.00771176	2.62066e-06	0.0211187	0.0513488	1.0369	1.02134	1.05269	0.000473815	0.011562	0.0144156	0.424662	-0.0166926	0.0398165	1.01163	0.983446	1.04062	0.00563133	0.00279612	0.047031	0.0218017	0.0109337	0.0461539	1.00037	1.04418	88.6413	0.490788	92.6975	0.401805	0.0366257	0.000106081	0	0.784534	0	0.200568	0.0148981
2743_5	SHH	Myopia	Inverse variance weighted	6	0.0474133	0.0593471	0.42434	-0.0689071	0.163734	1.04856	0.933413	1.1779	0.757361	-0.106022	0.216629	0.650172	-0.530614	0.31857	0.899405	0.588244	1.37516	0.0121244	0.016463	0.502307	0.0282956	0.0686188	0.680076	0.899247	1.17679	1.46035	0.833642	2.00272	0.848768
15368_3	BMPER	Myopia	Inverse variance weighted	13	-0.0277531	0.0330021	0.400375	-0.0924372	0.0369309	0.972628	0.911706	1.03762	0.744238	-0.101657	0.0932063	0.298732	-0.284342	0.0810268	0.903339	0.752509	1.0844	0.00899788	0.0106127	0.414596	-0.0315308	0.0429665	0.463042	0.890702	1.0541	7.1312	0.788361	7.85003	0.796737
5087_5	IL22RA2	Myopia	Inverse variance weighted	15	-0.0295563	0.0307168	0.335939	-0.0897613	0.0306486	0.970876	0.914149	1.03112	0.701625	-0.0811787	0.0476101	0.111945	-0.174494	0.012137	0.922029	0.839882	1.01221	0.00818381	0.00589321	0.188262	-0.0295681	0.0403092	0.463234	0.897112	1.05068	15.1995	0.295062	17.4543	0.232776
5708_1	LEAP2	Myopia	Inverse variance weighted	39	0.0121905	0.0169111	0.470998	-0.0209553	0.0453364	1.01227	0.979263	1.04638	0.793629	0.0460917	0.02817	0.110278	-0.00912155	0.101305	1.04717	0.99092	1.10661	-0.00557481	0.00373722	0.144256	0.0390074	0.0247076	0.114391	0.990625	1.09137	39.3164	0.36653	41.6809	0.313737
4152_58	KLKB1	Myopia	Inverse variance weighted	48	0.0314333	0.0160813	0.0506253	-8.61555e-05	0.0629527	1.03193	0.999914	1.06498	0.309225	-0.0234077	0.0292365	0.42746	-0.0807113	0.0338958	0.976864	0.92246	1.03448	0.00746192	0.00332222	0.029545	0.00439204	0.0241426	0.855645	0.957981	1.05307	29.985	0.967408	35.0298	0.901133
16918_198	TLR3	Myopia	Inverse variance weighted	169	-0.00720019	0.00694084	0.299566	-0.0208042	0.00640386	0.992826	0.979411	1.00642	0.666611	-0.0086596	0.0129105	0.503312	-0.0339642	0.016645	0.991378	0.966606	1.01678	0.000257993	0.00192442	0.893514	-0.0105056	0.0116609	0.367631	0.967189	1.01243	128.891	0.987186	128.909	0.988924
19124_9	UBLCP1	Myopia	Inverse variance weighted	16	-0.0273775	0.0325066	0.399669	-0.0910904	0.0363354	0.972994	0.912935	1.037	0.744238	0.0131807	0.0534997	0.808971	-0.0916787	0.11804	1.01327	0.912398	1.12529	-0.00546916	0.00572021	0.355236	-0.0183048	0.0438685	0.676484	0.900967	1.07002	17.1177	0.249958	18.2355	0.250489
12338_27	EGFLAM	Myopia	Inverse variance weighted	15	-0.0249501	0.0221834	0.260706	-0.0684295	0.0185292	0.975359	0.933859	1.0187	0.627139	-0.02323	0.0355829	0.525236	-0.0929725	0.0465125	0.977038	0.911219	1.04761	-0.000343546	0.00555658	0.951641	-0.0293315	0.0296635	0.322757	0.916245	1.02923	9.43476	0.739373	9.43858	0.801971
8960_3	ERAP2	Myopia	Inverse variance weighted	138	-0.00355665	0.00374973	0.342871	-0.0109061	0.00379283	0.99645	0.989153	1.0038	0.706049	-0.00163197	0.00628445	0.7955	-0.0139495	0.0106855	0.998369	0.986147	1.01074	-0.000839837	0.00220061	0.703325	-0.00278494	0.00624357	0.655562	0.98509	1.0095	123.927	0.762441	124.072	0.77828
4964_67	ERAP1	Myopia	Inverse variance weighted	143	0.00596897	0.00350562	0.088627	-0.000902048	0.01284	1.00599	0.999098	1.01292	0.411922	0.00918991	0.00561644	0.104017	-0.00181831	0.0201981	1.00923	0.998183	1.0204	-0.00151125	0.00205886	0.464153	0.00694581	0.00515463	0.177822	0.996848	1.0172	113.946	0.954201	114.485	0.956527
3593_72	CASP3	Myopia	Inverse variance weighted	9	0.0459801	0.035091	0.190091	-0.0227982	0.114758	1.04705	0.97746	1.1216	0.565726	-0.00106668	0.0707847	0.988397	-0.139805	0.137671	0.998934	0.869528	1.1476	0.00613798	0.00802027	0.4691	0.00123206	0.0439078	0.977614	0.918671	1.09121	5.18051	0.637946	5.7662	0.673402
15579_26	ENPP6	Myopia	Inverse variance weighted	2	-0.0442051	0.0997696	0.657714	-0.239753	0.151343	0.956758	0.786822	1.1634	0.898194																			0.0862011	0.769063
8269_327	ARSK	Myopia	Inverse variance weighted	3	0.0346327	0.0904647	0.701845	-0.142678	0.211944	1.03524	0.867033	1.23608	0.910937	-0.0879043	0.081636	0.476473	-0.247911	0.0721022	0.915848	0.78043	1.07477	0.0222824	0.0104108	0.278256	0.00742086	0.0644113	0.908278	0.887963	1.14301	0.252107	0.615595	4.83303	0.0892319
3805_16	ESM1	Myopia	Inverse variance weighted	7	0.0147415	0.034687	0.670846	-0.0532449	0.082728	1.01485	0.948148	1.08625	0.899701	-0.00822983	0.116657	0.946493	-0.236878	0.220419	0.991804	0.789087	1.2466	0.00264206	0.0128106	0.844738	0.0134739	0.0428143	0.752986	0.931982	1.10229	3.91385	0.561885	3.95638	0.682579
8243_55	SPINK1	Myopia	Inverse variance weighted	5	0.0284496	0.0555391	0.608479	-0.080407	0.137306	1.02886	0.922741	1.14718	0.876773	-0.0616291	0.156578	0.720182	-0.368522	0.245264	0.940232	0.691756	1.27796	0.00784355	0.0127474	0.581882	0.0095821	0.0588885	0.870742	0.899569	1.13315	0.813973	0.846122	1.19257	0.87932
19115_13	CMBL	Myopia	Inverse variance weighted	7	0.0092427	0.0411213	0.822161	-0.071355	0.0898404	1.00929	0.931131	1.094	0.954814	0.0530186	0.0895889	0.579728	-0.122576	0.228613	1.05445	0.884639	1.25686	-0.00679128	0.012348	0.605991	-0.0073102	0.0501909	0.884199	0.899709	1.09534	0.872473	0.972182	1.17496	0.978103
9360_33	EDIL3	Myopia	Inverse variance weighted	5	-0.0382687	0.0713939	0.591944	-0.178201	0.101663	0.962454	0.836774	1.10701	0.867681	0.286809	0.176432	0.202503	-0.0589964	0.632615	1.33217	0.94271	1.88253	-0.0234555	0.0117185	0.139113	-0.079691	0.085906	0.353587	0.780308	1.09274	0.285301	0.962769	4.29161	0.367977
15603_20	ITGA2	Myopia	Inverse variance weighted	3	0.0763859	0.0696618	0.272849	-0.0601512	0.212923	1.07938	0.941622	1.23729	0.640664	-0.00853978	0.192718	0.971808	-0.386266	0.369187	0.991497	0.679589	1.44656	0.00709559	0.0150129	0.718923	0.0757143	0.0764026	0.32169	0.928639	1.2529	0.0340936	0.853508	0.257474	0.879205
10833_64	HHIP	Myopia	Inverse variance weighted	9	0.084945	0.0370875	0.0219985	0.0122535	0.157637	1.08866	1.01233	1.17074	0.214991	0.0954614	0.0725945	0.22995	-0.0468238	0.237747	1.10017	0.954256	1.26839	-0.0011472	0.00680765	0.870943	0.0958232	0.0478449	0.0451999	1.00205	1.20877	3.62565	0.821743	3.65405	0.886911
13488_3	ARFIP1	Myopia	Inverse variance weighted	13	0.039715	0.0253443	0.11711	-0.00995985	0.0893899	1.04051	0.99009	1.09351	0.472153	-0.00313573	0.0528827	0.95378	-0.106786	0.100514	0.996869	0.898718	1.10574	0.00583546	0.00632068	0.375693	0.0301769	0.030423	0.321242	0.970977	1.09396	9.99858	0.530515	10.8509	0.541735
14158_17	ANXA5	Myopia	Inverse variance weighted	4	-0.0114694	0.0394519	0.771267	-0.0887951	0.0658564	0.988596	0.915033	1.06807	0.939024	-0.073731	0.0967067	0.525457	-0.263276	0.115814	0.928922	0.76853	1.12279	0.0100597	0.0142656	0.553769	-0.0124287	0.043244	0.7738	0.907386	1.07501	0.474131	0.78894	0.971392	0.808174
9384_17	CAMP	Myopia	Inverse variance weighted	5	-0.0614544	0.0542364	0.257179	-0.167758	0.0448489	0.940396	0.845559	1.04587	0.624972	-0.0451478	0.107469	0.702685	-0.255786	0.165491	0.955856	0.774307	1.17997	-0.00222408	0.0119467	0.864191	-0.0508804	0.063272	0.421308	0.839546	1.07587	4.51472	0.210981	4.56688	0.334691
15481_45	CAMP	Myopia	Wald ratio	1	0.0635752	0.0933339	0.495771	-0.119359	0.24651	1.06564	0.887489	1.27955	0.806039	-0.0451478	0.107469	0.702685	-0.255786	0.165491	0.955856	0.774307	1.17997	-0.00222408	0.0119467	0.864191	-0.0508804	0.063272	0.421308	0.839546	1.07587	4.51472	0.210981	4.56688	0.334691
17329_2	BDH2	Myopia	Inverse variance weighted	16	-0.0414533	0.0217958	0.0571842	-0.084173	0.00126633	0.959394	0.919272	1.00127	0.331533	-0.0319341	0.0510167	0.541417	-0.131927	0.0680586	0.96857	0.876405	1.07043	-0.00154946	0.00750806	0.83947	-0.031722	0.0296188	0.284166	0.914137	1.02668	5.63963	0.974774	5.68222	0.984606
8053_16	DNAJB14	Myopia	Wald ratio	1	-0.0834589	0.129684	0.519864	-0.33764	0.170722	0.919929	0.713452	1.18616	0.824486
3210_1	METAP1	Myopia	Wald ratio	1	-0.116493	0.118547	0.325766	-0.348844	0.115858	0.890036	0.705503	1.12284	0.690486
3640_14	LRPAP1	Myopia	Inverse variance weighted	14	-0.0036764	0.0273935	0.893239	-0.0573677	0.0500149	0.99633	0.944247	1.05129	0.976024	-0.0484859	0.0377119	0.222808	-0.122401	0.0254295	0.952671	0.884793	1.02576	0.0092177	0.00533172	0.109454	-0.0155528	0.0344428	0.651589	0.920295	1.05333	9.85681	0.628521	12.8457	0.459799
10490_3	RPN1	Myopia	Inverse variance weighted	9	0.00865484	0.0387174	0.823116	-0.0672312	0.0845409	1.00869	0.934979	1.08822	0.954814	-0.0337619	0.107889	0.763449	-0.245224	0.1777	0.966802	0.782529	1.19447	0.00463554	0.0110053	0.686234	-0.0211361	0.0483039	0.661702	0.890643	1.07631	6.7699	0.453225	6.94732	0.542328
11643_73	DTX3L	Myopia	Wald ratio	1	0.141325	0.155368	0.363026	-0.163196	0.445846	1.1518	0.849424	1.56181	0.727663
5701_81	CLEC3B	Myopia	Inverse variance weighted	18	-0.109717	0.0370506	0.00306374	-0.182336	-0.0370976	0.896088	0.833321	0.963582	0.0683858	-0.130397	0.0857881	0.148029	-0.298541	0.0377481	0.877747	0.7419	1.03847	0.00227935	0.00847169	0.791326	-0.142369	0.0398457	0.000352898	0.802145	0.93775	31.8784	0.0103706	32.0226	0.014951
16818_200	CDCP1	Myopia	Inverse variance weighted	31	0.0536433	0.0185068	0.00374867	0.01737	0.0899167	1.05511	1.01752	1.09408	0.0761528	0.0563263	0.0402703	0.172505	-0.0226034	0.135256	1.05794	0.97765	1.14483	-0.00035124	0.00466069	0.940444	0.0320291	0.0283987	0.259388	0.976645	1.09165	31.3856	0.347474	31.3918	0.396334
18933_4	TGM4	Myopia	Wald ratio	1	0.199335	0.150059	0.184053	-0.0947804	0.49345	1.22059	0.909573	1.63796	0.557401
2985_35	CXCL1	Myopia	Inverse variance weighted	76	0.000532277	0.00789537	0.94625	-0.0149426	0.0160072	1.00053	0.985168	1.01614	0.986434	-0.00405602	0.0108896	0.710611	-0.0253997	0.0172877	0.995952	0.97492	1.01744	0.00159298	0.00259172	0.540676	-0.00755843	0.0119691	0.527718	0.969458	1.01603	82.8091	0.226167	83.2319	0.241031
2697_7	PF4	Myopia	Inverse variance weighted	3	0.0940292	0.114088	0.409836	-0.129583	0.317641	1.09859	0.878462	1.37388	0.748011	0.13961	0.964139	0.908452	-1.7501	2.02932	1.14983	0.173756	7.60893	-0.00869075	0.181241	0.969497	0.0335783	0.0719867	0.640893	0.898062	1.19086	5.97453	0.0145139	5.98827	0.0500799
2979_8	CXCL5	Myopia	Inverse variance weighted	7	-0.0479233	0.046321	0.30086	-0.138712	0.0428658	0.953207	0.870478	1.0438	0.666611	-0.0202312	0.085543	0.822426	-0.187895	0.147433	0.979972	0.828701	1.15886	-0.00336609	0.00874174	0.716029	-0.0265101	0.053278	0.61878	0.877275	1.08103	1.9504	0.855965	2.09867	0.910404
6081_52	PCOLCE2	Myopia	Inverse variance weighted	73	-0.0116139	0.00932134	0.212785	-0.0298837	0.00665597	0.988453	0.970558	1.00668	0.591871	-0.0373384	0.0146352	0.0128887	-0.0660234	-0.0086534	0.96335	0.936109	0.991384	0.00526797	0.00231054	0.0256152	-0.0508948	0.0142539	0.000356188	0.924195	0.977304	63.6719	0.719384	68.8702	0.582737
7628_40	CRELD1	Myopia	Inverse variance weighted	188	-0.0200663	0.00558898	0.000330251	-0.0310207	-0.00911192	0.980134	0.969455	0.990929	0.0170598	-0.0178746	0.00867491	0.0407431	-0.0348774	-0.000871798	0.982284	0.965724	0.999129	-0.000569816	0.00172198	0.741087	-0.0137957	0.00966228	0.153352	0.967796	1.00516	192.457	0.357381	192.571	0.374625	-0.0177677	0.000956336	0	0.899288	0	0.0861405	0.0145718
7191_32	SLMAP	Myopia	Wald ratio	1	-0.228822	0.164958	0.165395	-0.552138	0.0944951	0.79547	0.575717	1.0991	0.533036
5103_30	CD200R1	Myopia	Inverse variance weighted	4	0.0623564	0.0523656	0.233737	-0.0402803	0.164993	1.06434	0.96052	1.17938	0.608928	0.0648544	0.283917	0.840544	-0.491622	0.621331	1.067	0.611633	1.8614	-0.00025266	0.0280378	0.993628	0.0647312	0.0621763	0.297833	0.944467	1.20514	2.74771	0.25313	2.74782	0.432162
11516_7	FABP1	Myopia	Wald ratio	1	-0.12137	0.0744265	0.102946	-0.267246	0.024506	0.885706	0.765485	1.02481	0.442107
13940_19	IFI16	Myopia	Inverse variance weighted	3	0.0752953	0.0812948	0.354342	-0.0840425	0.234633	1.0782	0.919392	1.26444	0.719831	0.0926436	0.454129	0.871886	-0.797449	0.982736	1.09707	0.450477	2.67176	-0.00151018	0.0388935	0.975293	0.0705951	0.0873634	0.419055	0.904261	1.27357	0.475435	0.490497	0.476943	0.787831
12893_159	IFI16	Myopia	Inverse variance weighted	2	0.052743	0.118882	0.657289	-0.180265	0.285751	1.05416	0.835049	1.33076	0.898194	0.0926436	0.454129	0.871886	-0.797449	0.982736	1.09707	0.450477	2.67176	-0.00151018	0.0388935	0.975293	0.0705951	0.0873634	0.419055	0.904261	1.27357	0.475435	0.490497	0.476943	0.787831
5728_60	FCRL1	Myopia	Inverse variance weighted	58	-0.0168887	0.0137014	0.217716	-0.0437434	0.00996608	0.983253	0.9572	1.01002	0.596411	-0.0135262	0.0258369	0.602675	-0.0641666	0.0371141	0.986565	0.937849	1.03781	-0.000631755	0.00410155	0.878141	-0.0115433	0.0192661	0.549073	0.951891	1.02656	79.6265	0.0206921	79.6602	0.0254061
7179_69	NFASC	Myopia	Inverse variance weighted	29	-0.00599898	0.0152042	0.693167	-0.0357992	0.0238012	0.994019	0.964834	1.02409	0.909936	-0.0153437	0.0249819	0.544229	-0.0643081	0.0336207	0.984773	0.937716	1.03419	0.00208554	0.00438678	0.638315	-0.00734985	0.0201703	0.715567	0.954198	1.03271	34.2347	0.15933	34.5213	0.184233
8973_23	FCRL4	Myopia	Inverse variance weighted	153	-0.00883306	0.00630828	0.161444	-0.0211973	0.00353117	0.991206	0.979026	1.00354	0.528787	0.0200359	0.0104059	0.0560549	-0.000359715	0.0404315	1.02024	0.99964	1.04126	-0.00717219	0.00209085	0.000777728	-0.00382575	0.00976397	0.695189	0.977299	1.01543	149.725	0.514035	161.492	0.283831
19606_28	IHH	Myopia	Inverse variance weighted	3	-0.204549	0.0844663	0.0154496	-0.370103	-0.0389951	0.815015	0.690663	0.961755	0.174581	-0.283727	0.168497	0.341164	-0.613981	0.0465266	0.752972	0.541192	1.04763	0.0123817	0.0227994	0.683276	-0.190002	0.0998712	0.0571093	0.679941	1.00576	0.756263	0.384501	1.05119	0.591203
3320_49	IGFBP7	Myopia	Inverse variance weighted	57	-0.0143864	0.0128965	0.264624	-0.0396635	0.0108907	0.985717	0.961113	1.01095	0.631189	0.0245851	0.0255207	0.339594	-0.0254355	0.0746057	1.02489	0.974885	1.07746	-0.00619116	0.00352012	0.0841757	0.00363006	0.0202073	0.857435	0.964663	1.04418	57.9816	0.365934	61.2427	0.293465
13112_179	FSTL1	Myopia	Inverse variance weighted	9	-0.0544971	0.0347088	0.116386	-0.122526	0.0135322	0.946961	0.884683	1.01362	0.472153	0.0542866	0.117825	0.658959	-0.176651	0.285224	1.05579	0.838072	1.33006	-0.0119663	0.0123858	0.366162	-0.0412105	0.0421709	0.328457	0.883499	1.04232	2.29768	0.941546	3.2311	0.919029
10754_113	PROK2	Myopia	Inverse variance weighted	76	0.00172535	0.00919432	0.851148	-0.0162955	0.0197462	1.00173	0.983837	1.01994	0.96006	-0.0167036	0.0156679	0.289842	-0.0474127	0.0140055	0.983435	0.953694	1.0141	0.00351441	0.00242844	0.152067	-0.01367	0.014411	0.342834	0.958951	1.01468	78.295	0.344204	80.511	0.310816
6467_65	POGLUT1	Myopia	Inverse variance weighted	15	0.0326407	0.026264	0.213945	-0.0188368	0.0841182	1.03318	0.981339	1.08776	0.594183	0.0135568	0.0484943	0.784219	-0.0814922	0.108606	1.01365	0.92174	1.11472	0.00254136	0.0053623	0.64341	0.00928524	0.0302536	0.758909	0.951218	1.07099	18.3267	0.145503	18.6434	0.179028
11196_31	COL6A3	Myopia	Inverse variance weighted	3	0.0652841	0.0829973	0.431527	-0.0973906	0.227959	1.06746	0.907202	1.25603	0.764154	-0.33266	0.525588	0.640768	-1.36281	0.697494	0.717014	0.25594	2.00871	0.0240573	0.0313753	0.583561	0.0421975	0.0921869	0.64714	0.870673	1.24968	0.251534	0.615997	0.839455	0.657226
10511_10	COL6A3	Myopia	Inverse variance weighted	7	-0.0016437	0.050119	0.973837	-0.0998769	0.0965895	0.998358	0.904949	1.10141	0.992611	-0.33266	0.525588	0.640768	-1.36281	0.697494	0.717014	0.25594	2.00871	0.0240573	0.0313753	0.583561	0.0421975	0.0921869	0.64714	0.870673	1.24968	0.251534	0.615997	0.839455	0.657226
12450_42	PMVK	Myopia	Inverse variance weighted	9	-0.0566872	0.0439428	0.197043	-0.142815	0.0294406	0.94489	0.866914	1.02988	0.577118	-0.0849786	0.108307	0.45841	-0.297261	0.127304	0.918532	0.74285	1.13576	0.0033693	0.0117893	0.783309	-0.0727787	0.0552314	0.187602	0.834408	1.03611	3.68005	0.815803	3.76173	0.877956
15559_5	ANTXR2	Myopia	Inverse variance weighted	17	-0.134672	0.0229997	4.75886e-09	-0.179752	-0.089593	0.874002	0.835477	0.914303	2.86801e-06	-0.106698	0.0479404	0.0417966	-0.200661	-0.0127344	0.898797	0.81819	0.987346	-0.00466006	0.00700686	0.516101	-0.103522	0.0313595	0.00096296	0.847905	0.958815	13.5699	0.55837	14.0122	0.597806	-0.128443	6.73059e-05	2.23938e-96	0.00443408	5.02677e-94	0.995325	0.000241413
5852_6	S100A12	Myopia	Inverse variance weighted	11	0.047208	0.0285835	0.0986203	-0.00881575	0.103232	1.04834	0.991223	1.10875	0.43278	0.0421978	0.0607543	0.504862	-0.0768807	0.161276	1.0431	0.926	1.17501	0.000789121	0.00844376	0.927589	0.017139	0.0345546	0.619896	0.95067	1.08857	7.51574	0.583584	7.52447	0.675175
5339_49	S100A9	Myopia	Wald ratio	1	0.0569926	0.159629	0.721069	-0.255881	0.369866	1.05865	0.774234	1.44754	0.916785
11333_82	ARHGAP25	Myopia	Inverse variance weighted	9	-0.0258169	0.0322256	0.423058	-0.0889791	0.0373454	0.974514	0.914865	1.03805	0.757053	-0.0065535	0.0797525	0.93681	-0.162868	0.149761	0.993468	0.849703	1.16156	-0.00235095	0.00890322	0.799342	-0.0219314	0.0418004	0.599813	0.901351	1.06183	3.5842	0.826228	3.65393	0.886921
5980_55	BOLA3	Myopia	Inverse variance weighted	2	-0.035142	0.107773	0.744368	-0.246377	0.176093	0.965468	0.781627	1.19255	0.927625																			3.33623	0.0677699
3181_50	CTSS	Myopia	Inverse variance weighted	29	0.0706675	0.012185	6.64912e-09	0.0467849	0.0945501	1.07322	1.0479	1.09916	3.0054e-06	0.0808844	0.0212923	0.000751858	0.0391514	0.122617	1.08425	1.03993	1.13045	-0.00216228	0.00369542	0.563323	0.0658537	0.0170777	0.000115199	1.03291	1.10443	25.3351	0.555688	25.6775	0.590767	0.0715991	9.01563e-06	0	0.864708	0	0.0933735	0.0419183
12549_33	HPGDS	Myopia	Inverse variance weighted	68	0.00490246	0.0117919	0.677594	-0.0182097	0.0280146	1.00491	0.981955	1.02841	0.900802	0.035917	0.0199981	0.0770685	-0.00327932	0.0751134	1.03657	0.996726	1.07801	-0.00565294	0.00297324	0.0616339	0.0185094	0.0214301	0.387747	0.97678	1.06238	69.6586	0.355488	73.4738	0.274461
13676_46	INHBB	Myopia	Inverse variance weighted	22	0.0257421	0.0190472	0.176538	-0.0115903	0.0630745	1.02608	0.988477	1.06511	0.550047	0.0302834	0.0425863	0.485229	-0.0531857	0.113753	1.03075	0.948204	1.12047	-0.000865139	0.00721134	0.905704	0.0309087	0.0239412	0.196694	0.984112	1.08094	22.1492	0.332468	22.1652	0.390046
13740_51	FRZB	Myopia	Inverse variance weighted	62	0.0200074	0.00974178	0.0399973	0.000913548	0.0391013	1.02021	1.00091	1.03988	0.278135	0.0102187	0.0158819	0.522406	-0.0209099	0.0413473	1.01027	0.979307	1.04221	0.00236449	0.00302399	0.437342	0.0341771	0.0149725	0.0224501	1.00484	1.06558	63.0664	0.368456	63.709	0.38136
13943_38	DPY30	Myopia	Wald ratio	1	-0.0356667	0.118284	0.763008	-0.267504	0.19617	0.964962	0.765288	1.21673	0.934
14684_17	CAPN2	Myopia	Inverse variance weighted	11	-0.0387747	0.0413309	0.348166	-0.119783	0.0422339	0.961967	0.887113	1.04314	0.711641	0.0278794	0.0995122	0.785687	-0.167165	0.222923	1.02827	0.84606	1.24972	-0.00589291	0.00800317	0.480286	-0.0292723	0.0523558	0.576091	0.876438	1.0761	1.90041	0.992946	2.44258	0.991686
3216_2	PIGR	Myopia	Inverse variance weighted	4	-0.0743293	0.0414853	0.0731807	-0.15564	0.00698189	0.928366	0.855867	1.00701	0.374613	0.0628888	0.206896	0.789864	-0.342627	0.468404	1.06491	0.709903	1.59744	-0.0181951	0.0268772	0.568228	-0.0698404	0.0480966	0.146477	0.848649	1.02473	0.208343	0.901071	0.666634	0.881022
3820_68	MAPKAPK2	Myopia	Inverse variance weighted	9	0.0473005	0.0309876	0.126902	-0.0134351	0.108036	1.04844	0.986655	1.11409	0.473068	-0.00848767	0.0944774	0.930932	-0.193663	0.176688	0.991548	0.823935	1.19326	0.00739513	0.0118109	0.551094	0.0585687	0.0410741	0.153889	0.978302	1.14921	7.19577	0.408785	7.59877	0.473611
8664_36	PKDCC	Myopia	Inverse variance weighted	2	0.019948	0.0989974	0.840307	-0.174087	0.213983	1.02015	0.840224	1.2386	0.957457																			1.02786	0.310661
5742_14	ACP6	Myopia	Inverse variance weighted	85	0.0179513	0.00578002	0.00189796	0.00662246	0.0292801	1.01811	1.00664	1.02971	0.0527926	0.0284073	0.0100707	0.00599135	0.00866871	0.0481458	1.02881	1.00871	1.04932	-0.00416744	0.00328695	0.208387	0.0225069	0.00877498	0.0103207	1.00532	1.0405	60.5572	0.969706	62.1647	0.964467
17814_8	BPNT1	Myopia	Wald ratio	1	0.164157	0.142154	0.24818	-0.114465	0.442778	1.1784	0.891843	1.55703	0.619763
3311_27	FCGR3B	Myopia	Inverse variance weighted	54	-0.0363618	0.0127407	0.00431745	-0.0613336	-0.01139	0.964291	0.940509	0.988675	0.0804737	-0.0497169	0.0231867	0.0367118	-0.0951627	-0.00427102	0.951499	0.909225	0.995738	0.0024909	0.00361323	0.493648	-0.0409252	0.0200689	0.0414264	0.922876	0.998411	44.5544	0.75864	45.0297	0.773703
15583_18	FCRLB	Myopia	Inverse variance weighted	57	-0.0144012	0.0122371	0.239258	-0.0383859	0.00958355	0.985702	0.962342	1.00963	0.610986	-0.0313706	0.0208594	0.138326	-0.072255	0.00951377	0.969116	0.930294	1.00956	0.00312822	0.00311422	0.319539	-0.0218231	0.0181983	0.230456	0.94413	1.01394	64.1128	0.187315	65.289	0.185224
5128_53	SLAMF6	Myopia	Inverse variance weighted	2	-0.032795	0.0416112	0.430621	-0.114353	0.048763	0.967737	0.891943	1.04997	0.763297																			0.047974	0.826627
6984_6	IGSF8	Myopia	Inverse variance weighted	5	0.0137788	0.0459668	0.764363	-0.0763161	0.103874	1.01387	0.926523	1.10946	0.935026	-0.0893911	0.0911466	0.399043	-0.268038	0.0892563	0.914488	0.764878	1.09336	0.0127368	0.00971671	0.281235	0.00197032	0.0509293	0.96914	0.906784	1.10715	1.10093	0.77685	2.81916	0.58853
18891_98	GBP2	Myopia	Inverse variance weighted	2	-0.0860849	0.122091	0.480754	-0.325382	0.153213	0.917516	0.722251	1.16557	0.797409																			0.487179	0.485189
5637_81	NTNG1	Myopia	Inverse variance weighted	77	0.0128946	0.00691715	0.0623007	-0.000663012	0.0264522	1.01298	0.999337	1.02681	0.344101	0.0159413	0.0105607	0.135373	-0.00475761	0.0366402	1.01607	0.995254	1.03732	-0.000868707	0.00226562	0.702486	0.0140597	0.0097604	0.149729	0.994942	1.03375	84.5525	0.210983	84.7182	0.231052
18884_22	DNAJB4	Myopia	Inverse variance weighted	19	0.00176125	0.0240417	0.941601	-0.0453605	0.048883	1.00176	0.955653	1.0501	0.986434	0.0725665	0.0474453	0.14454	-0.0204263	0.165559	1.07526	0.979781	1.18005	-0.00979284	0.00571163	0.104599	0.0250706	0.0325432	0.441075	0.962026	1.09292	16.1282	0.514764	19.0679	0.387654
10521_10	MXRA8	Myopia	Inverse variance weighted	2	0.0250578	0.0764031	0.742936	-0.124692	0.174808	1.02537	0.882768	1.19102	0.927625																			0.808897	0.368446
18173_11	AKR7A3	Myopia	Inverse variance weighted	55	0.0464037	0.0134375	0.000553746	0.0200663	0.0727411	1.0475	1.02027	1.07545	0.0250293	0.0248842	0.0279904	0.378008	-0.0299771	0.0797454	1.0252	0.970468	1.08301	0.00333728	0.00380785	0.384757	0.0632866	0.0199452	0.00150859	1.02449	1.1078	38.4698	0.933121	39.2379	0.934444	0.0445667	0.00365165	1.3401e-121	0.86831	1.54501e-122	0.100076	0.0316142
14208_3	RBP7	Myopia	Inverse variance weighted	6	-0.077824	0.0488901	0.111427	-0.173649	0.0180007	0.925127	0.840592	1.01816	0.462808	-0.103992	0.104385	0.375522	-0.308588	0.100603	0.901232	0.734484	1.10584	0.00337777	0.0119048	0.790697	-0.053226	0.0583637	0.361784	0.845676	1.06308	3.35912	0.49962	3.43963	0.632542
19338_3	LZIC	Myopia	Wald ratio	1	-0.0104448	0.1544	0.946066	-0.313068	0.292179	0.98961	0.7312	1.33934	0.986434
7856_51	FAM151A	Myopia	Inverse variance weighted	58	-0.00536231	0.0131406	0.683221	-0.0311179	0.0203933	0.994652	0.969361	1.0206	0.905318	-0.0386077	0.0236452	0.108123	-0.0849522	0.00773683	0.962128	0.918556	1.00777	0.00525109	0.00310489	0.0963517	-0.00701931	0.0205916	0.733192	0.953726	1.0339	47.5965	0.780473	50.4567	0.717314
18243_9	CMPK1	Myopia	Inverse variance weighted	2	0.0193966	0.0828061	0.814798	-0.142903	0.181696	1.01959	0.866838	1.19925	0.952363																			0.678981	0.409938
7145_1	ITIH3	Myopia	Inverse variance weighted	84	0.0201584	0.00827	0.0147878	0.00394922	0.0363676	1.02036	1.00396	1.03704	0.170295	0.012811	0.0155614	0.412752	-0.0176894	0.0433113	1.01289	0.982466	1.04426	0.00164703	0.00295005	0.578156	0.0179636	0.0129382	0.165013	0.992632	1.04427	84.5967	0.40028	84.9183	0.420962
18313_4	ASRGL1	Myopia	Inverse variance weighted	19	-0.00487885	0.0220516	0.824901	-0.0481001	0.0383424	0.995133	0.953038	1.03909	0.954814	0.0294386	0.0412148	0.484753	-0.0513425	0.11022	1.02988	0.949953	1.11652	-0.00488003	0.00495141	0.338158	-0.0152496	0.0281046	0.587404	0.932082	1.04064	13.4981	0.702253	14.4695	0.698011
8310_6	ZG16B	Myopia	Inverse variance weighted	9	-0.0359881	0.0343757	0.295144	-0.103365	0.0313883	0.964652	0.901798	1.03189	0.66361	-0.0162604	0.0813696	0.847292	-0.175745	0.143224	0.983871	0.838832	1.15399	-0.00258093	0.00964874	0.796803	-0.0515005	0.0385808	0.181918	0.880629	1.02441	5.91387	0.549842	5.98542	0.648865
2436_49	CXCL16	Myopia	Inverse variance weighted	25	0.0546381	0.0226247	0.0157363	0.0102937	0.0989825	1.05616	1.01035	1.10405	0.176715	0.0764954	0.0498359	0.13844	-0.0211829	0.174174	1.0795	0.97904	1.19026	-0.0028013	0.00569099	0.62722	0.0838417	0.0326975	0.0103425	1.01995	1.15943	18.4482	0.732747	18.6905	0.76829
9329_28	TREML1	Myopia	Inverse variance weighted	8	-0.0802963	0.0490779	0.101819	-0.176489	0.0158964	0.922843	0.838208	1.01602	0.439555	-0.0242225	0.100986	0.818424	-0.222156	0.173711	0.976068	0.800791	1.18971	-0.00825279	0.0129897	0.548659	-0.058714	0.0658699	0.372735	0.828765	1.07293	4.30636	0.635293	4.71001	0.695303
9478_69	PRPSAP1	Myopia	Inverse variance weighted	2	-0.0355669	0.150322	0.812964	-0.330198	0.259065	0.965058	0.718781	1.29572	0.951351																			3.02957	0.0817597
5963_9	DMKN	Myopia	Inverse variance weighted	4	-0.0522327	0.0724192	0.470753	-0.194174	0.0897091	0.949108	0.823514	1.09386	0.793629	-0.320479	0.239655	0.31294	-0.790203	0.149244	0.725801	0.453753	1.16096	0.0185714	0.0158163	0.361202	-0.0497605	0.0818833	0.543386	0.81038	1.11709	0.134361	0.935026	1.5131	0.67925
6252_62	SCGB3A1	Myopia	Inverse variance weighted	13	-0.0845107	0.0331375	0.010763	-0.14946	-0.0195611	0.918962	0.861173	0.980629	0.14522	-0.0138033	0.055995	0.809827	-0.123554	0.0959469	0.986292	0.883774	1.1007	-0.0106536	0.00698122	0.155225	-0.113388	0.0388883	0.00354837	0.827282	0.963515	12.2806	0.342926	14.8805	0.248036
5601_2	PGLYRP2	Myopia	Inverse variance weighted	42	-0.0189011	0.0157539	0.230228	-0.0497788	0.0119766	0.981276	0.95144	1.01205	0.606782	0.020454	0.0302155	0.502342	-0.0387683	0.0796763	1.02066	0.961974	1.08294	-0.00667245	0.00437145	0.134787	-0.00838761	0.0245538	0.732651	0.945054	1.04054	35.3416	0.679813	37.6714	0.619368
7141_21	MGAT4B	Myopia	Inverse variance weighted	49	-0.0296578	0.0146757	0.0432919	-0.0584222	-0.000893495	0.970778	0.943252	0.999107	0.28671	0.0226493	0.020747	0.280534	-0.0180148	0.0633135	1.02291	0.982146	1.06536	-0.00847219	0.00252152	0.00155471	0.00242392	0.0218101	0.911507	0.960478	1.04621	43.6761	0.611038	54.9654	0.227687
9312_8	AZGP1	Myopia	Inverse variance weighted	17	-0.10208	0.0296245	0.000569355	-0.160144	-0.0440163	0.902957	0.852021	0.956938	0.0251072	-0.0330543	0.0638333	0.612135	-0.158167	0.0920589	0.967486	0.853707	1.09643	-0.0100101	0.00823239	0.242798	-0.100872	0.030464	0.000929002	0.851648	0.959673	23.1675	0.0806486	25.451	0.0622591	-0.0955782	0.00450582	6.88208e-152	0.678507	1.01949e-152	0.10029	0.221203
4440_15	FCRL3	Myopia	Inverse variance weighted	111	-0.00216202	0.0083579	0.795883	-0.0185435	0.0142195	0.99784	0.981627	1.01432	0.946666	0.0198099	0.0151173	0.19281	-0.00981996	0.0494398	1.02001	0.990228	1.05068	-0.00454896	0.00261829	0.0851451	-0.00206032	0.0144253	0.886427	0.970121	1.02656	116.194	0.3009	119.411	0.254013
15602_43	IL6R	Myopia	Inverse variance weighted	126	-0.0041985	0.00511699	0.41193	-0.0142278	0.00583081	0.99581	0.985873	1.00585	0.748011	0.00331436	0.00868597	0.703428	-0.0137101	0.0203389	1.00332	0.986383	1.02055	-0.0024614	0.00229951	0.286517	0.00042142	0.00840491	0.960011	0.984076	1.01704	121.148	0.555703	122.294	0.551779
4459_68	PCSK7	Myopia	Inverse variance weighted	176	-0.0062024	0.00627747	0.323133	-0.0185062	0.00610144	0.993817	0.981664	1.00612	0.688878	-0.0404644	0.0099978	7.78e-05	-0.0600601	-0.0208687	0.960343	0.941708	0.979347	0.00760099	0.00176492	2.76332e-05	-0.0183335	0.00968552	0.058374	0.963371	1.00065	169.534	0.581475	188.082	0.23639
10442_1	TMEM190	Myopia	Inverse variance weighted	231	0.0133436	0.00428778	0.00185817	0.00493957	0.0217477	1.01343	1.00495	1.02199	0.0524933	0.0205351	0.00703246	0.00384942	0.00675143	0.0343187	1.02075	1.00677	1.03491	-0.00197023	0.00152713	0.198298	0.0158575	0.00714237	0.0264052	1.00186	1.03031	225.489	0.55319	227.153	0.540688
7228_2	ST6GALNAC6	Myopia	Inverse variance weighted	6	-0.0788689	0.0753259	0.295083	-0.226508	0.0687698	0.924161	0.797313	1.07119	0.66361	-0.379732	0.132021	0.045181	-0.638493	-0.120971	0.684045	0.528088	0.88606	0.0309256	0.012276	0.0654133	-0.138759	0.0738479	0.060247	0.753143	1.006	2.61346	0.62444	8.95977	0.110679
11708_2	LCN1	Myopia	Wald ratio	1	0.0834122	0.114857	0.4677	-0.141708	0.308532	1.08699	0.867875	1.36143	0.793172
13717_15	FCN2	Myopia	Inverse variance weighted	140	0.00690235	0.0061579	0.262334	-0.00516714	0.0189718	1.00693	0.994846	1.01915	0.629044	0.00106467	0.00908021	0.906831	-0.0167325	0.0188619	1.00107	0.983407	1.01904	0.00143409	0.00163932	0.3832	0.0109176	0.0108396	0.313837	0.989725	1.03269	104.99	0.983457	105.755	0.983771
3313_21	FCN2	Myopia	Inverse variance weighted	73	0.0159869	0.0101963	0.116903	-0.00399792	0.0359718	1.01612	0.99601	1.03663	0.472153	0.00106467	0.00908021	0.906831	-0.0167325	0.0188619	1.00107	0.983407	1.01904	0.00143409	0.00163932	0.3832	0.0109176	0.0108396	0.313837	0.989725	1.03269	104.99	0.983457	105.755	0.983771
3175_51	ADAMTS13	Myopia	Inverse variance weighted	144	0.0152358	0.00714778	0.0330449	0.00122611	0.0292454	1.01535	1.00123	1.02968	0.260896	0.026123	0.0116568	0.0265772	0.00327569	0.0489702	1.02647	1.00328	1.05019	-0.00228619	0.00193521	0.239432	0.0110738	0.0110162	0.31479	0.989537	1.0332	157.261	0.180285	158.807	0.173251
9213_24	FTCD	Myopia	Inverse variance weighted	27	0.00937767	0.0253923	0.711895	-0.0403912	0.0591465	1.00942	0.960414	1.06093	0.916298	-0.00336368	0.0448554	0.94082	-0.0912802	0.0845529	0.996642	0.912762	1.08823	0.00174324	0.00501706	0.731153	0.0287538	0.030685	0.348726	0.969099	1.09297	38.1074	0.0451573	38.2914	0.0568894
5061_27	ICOSLG	Myopia	Wald ratio	1	-0.00683333	0.115085	0.952652	-0.2324	0.218734	0.99319	0.792629	1.2445	0.986434
11098_1	PDXK	Myopia	Inverse variance weighted	17	0.0843877	0.0303968	0.00549978	0.02481	0.143965	1.08805	1.02512	1.15484	0.0965397	0.0339743	0.0802646	0.678098	-0.123344	0.191293	1.03456	0.883959	1.21081	0.00558014	0.00819863	0.506484	0.0984846	0.0427849	0.0213432	1.01473	1.20003	16.5342	0.347462	17.0448	0.382701
9185_15	TFF1	Myopia	Inverse variance weighted	28	0.0151693	0.020783	0.465456	-0.0255653	0.055904	1.01528	0.974759	1.0575	0.793172	-0.0155413	0.0399364	0.700332	-0.0938166	0.0627339	0.984579	0.91045	1.06474	0.00559809	0.00620832	0.375489	0.0166085	0.0254849	0.514595	0.967208	1.06882	45.4287	0.0105583	46.8494	0.0102904
9191_8	TFF2	Myopia	Inverse variance weighted	6	-0.000513383	0.061597	0.99335	-0.121244	0.120217	0.999487	0.885818	1.12774	0.996658	-0.0269912	0.149529	0.86553	-0.320068	0.266086	0.97337	0.726099	1.30485	0.00270734	0.0135891	0.851801	0.00441325	0.0651224	0.94597	0.884063	1.14117	8.3267	0.0803178	8.40932	0.135073
4721_54	TFF3	Myopia	Inverse variance weighted	7	0.0602892	0.0223878	0.00708232	0.0164091	0.104169	1.06214	1.01654	1.10979	0.113003	0.0496441	0.0440471	0.310878	-0.0366883	0.135976	1.0509	0.963977	1.14565	0.00295981	0.0105471	0.790237	0.0511271	0.0261703	0.0507445	0.999833	1.10785	3.48245	0.626046	3.5612	0.735811
8323_163	TFF3	Myopia	Inverse variance weighted	2	0.184382	0.0880138	0.0361779	0.0118751	0.356889	1.20248	1.01195	1.42888	0.27032	0.0496441	0.0440471	0.310878	-0.0366883	0.135976	1.0509	0.963977	1.14565	0.00295981	0.0105471	0.790237	0.0511271	0.0261703	0.0507445	0.999833	1.10785	3.48245	0.626046	3.5612	0.735811
8841_65	CILP2	Myopia	Inverse variance weighted	5	0.268052	0.104203	0.0100993	0.0638146	0.472289	1.30741	1.06589	1.60366	0.140529	0.609022	0.331173	0.163203	-0.0400779	1.25812	1.83863	0.960715	3.5188	-0.0265953	0.0245744	0.358376	0.261671	0.0920568	0.00447615	1.08463	1.55598	8.98966	0.0294286	12.4993	0.0139998
13632_10	ZYX	Myopia	Inverse variance weighted	2	0.127164	0.0813577	0.118047	-0.0322969	0.286625	1.1356	0.968219	1.33192	0.472153																			0.295896	0.586467
6060_2	PIP	Myopia	Inverse variance weighted	49	0.00966571	0.00965313	0.31668	-0.00925443	0.0285858	1.00971	0.990788	1.029	0.683244	0.0259158	0.0133212	0.0577158	-0.000193826	0.0520254	1.02625	0.999806	1.0534	-0.00490358	0.00277013	0.0831866	0.00831509	0.0137847	0.546368	0.981471	1.03596	43.755	0.607761	46.8885	0.51838
2813_11	AGRP	Myopia	Inverse variance weighted	10	0.0522733	0.0273306	0.0557958	-0.00129472	0.105841	1.05366	0.998706	1.11165	0.326468	0.0692565	0.0395794	0.118267	-0.00831916	0.146832	1.07171	0.991715	1.15816	-0.00343916	0.0057163	0.56407	0.0663501	0.0325779	0.0416839	1.0025	1.13906	8.24354	0.410049	8.61653	0.473397
8099_42	SPON2	Myopia	Inverse variance weighted	40	0.047475	0.0146437	0.00118687	0.0187734	0.0761766	1.04862	1.01895	1.07915	0.0412667	0.0382871	0.0288941	0.193057	-0.0183454	0.0949196	1.03903	0.981822	1.09957	0.00147733	0.00400505	0.714274	0.0483726	0.0228209	0.0340343	1.00365	1.09757	20.2763	0.991778	20.4124	0.993824	0.0501136	0.00163014	7.34337e-261	0.898625	7.59102e-262	0.0928846	0.00849008
10714_7	ACE	Myopia	Inverse variance weighted	88	-0.00676034	0.00763365	0.375835	-0.0217223	0.00820161	0.993262	0.978512	1.00824	0.734388	-0.0124809	0.0134231	0.355073	-0.0387903	0.0138284	0.987597	0.961952	1.01392	0.00172409	0.00332089	0.604978	-0.0237461	0.0120022	0.047874	0.95383	0.999778	91.3755	0.325548	91.6619	0.345447
10561_5	PGLYRP3	Myopia	Inverse variance weighted	3	-0.052142	0.102675	0.611567	-0.253384	0.1491	0.949194	0.77617	1.16079	0.876933	0.236194	0.216556	0.472404	-0.188256	0.660644	1.26642	0.828403	1.93604	-0.0218636	0.0146817	0.376465	-0.0045803	0.129107	0.971699	0.772882	1.28206	0.0236145	0.87787	2.24126	0.326074
3285_23	C1R	Myopia	Inverse variance weighted	5	0.0215714	0.0735342	0.769253	-0.122556	0.165698	1.02181	0.884657	1.18022	0.937835	0.0785933	0.139089	0.611532	-0.194021	0.351208	1.08176	0.823641	1.42078	-0.00631351	0.0130718	0.66216	0.0356602	0.0870553	0.68208	0.873744	1.22911	2.33061	0.506683	2.56388	0.633235
13130_150	HK2	Myopia	Inverse variance weighted	4	-0.0468912	0.0692245	0.498166	-0.182571	0.0887889	0.954191	0.833125	1.09285	0.806741	-0.0545594	0.198752	0.809449	-0.444113	0.334994	0.946902	0.641393	1.39793	0.000575101	0.0139728	0.970909	-0.0259608	0.0805218	0.747145	0.832116	1.14095	1.00518	0.604961	1.00688	0.799588
18340_2	PSMB4	Myopia	Inverse variance weighted	36	0.0101612	0.016612	0.540751	-0.0223983	0.0427206	1.01021	0.977851	1.04365	0.837908	0.0146119	0.025762	0.574311	-0.0358816	0.0651054	1.01472	0.964755	1.06727	-0.00095279	0.00417328	0.820775	0.00254221	0.0178905	0.887002	0.968	1.03832	53.0146	0.0199153	53.0959	0.0255756
8989_40	SCUBE1	Myopia	Inverse variance weighted	18	-0.0333171	0.0253821	0.189311	-0.0830661	0.0164319	0.967232	0.92029	1.01657	0.565726	-0.0582984	0.0667646	0.395475	-0.189157	0.0725604	0.943368	0.827657	1.07526	0.00292311	0.00722569	0.691169	-0.0517816	0.0335488	0.122717	0.889107	1.01407	13.4347	0.640745	13.5984	0.695298
14091_42	CBR3	Myopia	Inverse variance weighted	44	-0.00394103	0.0124621	0.751818	-0.0283667	0.0204846	0.996067	0.972032	1.0207	0.929345	-0.00744436	0.0207764	0.721907	-0.0481661	0.0332773	0.992583	0.952976	1.03384	0.000754723	0.0035813	0.834109	-0.0163506	0.0178808	0.360496	0.949902	1.01887	37.0221	0.688868	37.0665	0.72543
12381_26	CBR1	Myopia	Inverse variance weighted	20	-0.00900072	0.0206587	0.663064	-0.0494918	0.0314903	0.99104	0.951713	1.03199	0.898665	0.00144713	0.0302317	0.962349	-0.057807	0.0607013	1.00145	0.943832	1.06258	-0.00199699	0.00421883	0.641652	-0.00511184	0.0268239	0.848862	0.943946	1.04861	9.74716	0.939847	9.97122	0.953652
13465_5	RCAN1	Myopia	Wald ratio	1	-0.0457348	0.129139	0.723225	-0.298847	0.207377	0.955295	0.741673	1.23045	0.916785
14100_63	C1QC	Myopia	Inverse variance weighted	102	-0.00437542	0.0081256	0.59025	-0.0203016	0.0115507	0.995634	0.979903	1.01162	0.867681	0.0129715	0.013562	0.341147	-0.01361	0.039553	1.01306	0.986482	1.04035	-0.00391025	0.00244762	0.113293	0.00235318	0.0130676	0.857092	0.977009	1.02836	79.9905	0.92977	82.5428	0.909836
15529_33	CSRP1	Myopia	Wald ratio	1	0.0146221	0.0832787	0.860623	-0.148604	0.177848	1.01473	0.86191	1.19464	0.966096
4930_21	STC1	Myopia	Inverse variance weighted	5	0.0424303	0.0593679	0.474794	-0.0739309	0.158791	1.04334	0.928736	1.17209	0.796608	0.0573085	0.138543	0.706922	-0.214235	0.328852	1.05898	0.807158	1.38937	-0.00153238	0.0128927	0.912901	0.0454122	0.0689448	0.510104	0.914188	1.19787	2.09321	0.553288	2.10734	0.716025
4706_17	EPB41	Myopia	Wald ratio	1	0.133502	0.145572	0.359099	-0.15182	0.418824	1.14282	0.859143	1.52017	0.723136
2944_66	NBL1	Myopia	Inverse variance weighted	2	-0.0475515	0.108898	0.662358	-0.260992	0.165889	0.953561	0.770287	1.18044	0.898665																			0.157589	0.691386
11636_33	TAGLN2	Myopia	Wald ratio	1	0.0217866	0.0817118	0.789757	-0.138369	0.181942	1.02203	0.870778	1.19954	0.944754
9201_13	TAGLN2	Myopia	Wald ratio	1	0.0219978	0.0825043	0.789757	-0.139711	0.183706	1.02224	0.86961	1.20166	0.944754
17766_5	NCF1	Myopia	Inverse variance weighted	36	-0.00721046	0.0155128	0.642069	-0.0376155	0.0231946	0.992815	0.963083	1.02347	0.889548	-0.0428949	0.0260638	0.109027	-0.09398	0.00819021	0.958012	0.910301	1.00822	0.00683439	0.00401138	0.0975525	-0.0218036	0.023193	0.34717	0.93495	1.02394	22.6936	0.930335	25.5964	0.877457
5457_5	COLEC12	Myopia	Inverse variance weighted	26	0.0115517	0.0232434	0.619196	-0.0340053	0.0571088	1.01162	0.966566	1.05877	0.881841	-0.031789	0.0549313	0.56818	-0.139454	0.0758764	0.968711	0.869833	1.07883	0.0056904	0.0065278	0.391999	-0.0344166	0.0315302	0.275033	0.908268	1.02776	26.7215	0.317602	27.5675	0.328142
18882_7	CLSTN2	Myopia	Inverse variance weighted	72	0.00221237	0.011357	0.845548	-0.0200473	0.024472	1.00221	0.980152	1.02477	0.957457	-0.00230074	0.0240045	0.923916	-0.0493495	0.044748	0.997702	0.951848	1.04576	0.000723802	0.00338498	0.831303	-0.0172117	0.0170041	0.311439	0.950716	1.01625	80.1315	0.191097	80.1839	0.213258
16594_44	FAIM	Myopia	Inverse variance weighted	37	-0.00110135	0.0154571	0.943197	-0.0313972	0.0291945	0.998899	0.969091	1.02962	0.986434	-0.0105966	0.0247772	0.671508	-0.0591599	0.0379667	0.989459	0.942556	1.0387	0.00188791	0.0038502	0.626954	0.00826065	0.0248016	0.739082	0.960453	1.05852	30.2413	0.697102	30.4817	0.728132
18183_3	LDLRAP1	Myopia	Inverse variance weighted	4	-0.0326437	0.0548351	0.551639	-0.14012	0.0748331	0.967883	0.869254	1.0777	0.846441	0.0665737	0.116599	0.625628	-0.16196	0.295108	1.06884	0.850475	1.34327	-0.0123402	0.0127583	0.435471	0.00252812	0.060794	0.966829	0.889916	1.1294	2.06904	0.355398	3.03686	0.385977
3280_49	ACAN	Myopia	Inverse variance weighted	3	0.0284217	0.056051	0.612107	-0.0814383	0.138282	1.02883	0.92179	1.1483	0.876933	-0.00659937	0.140779	0.970179	-0.282526	0.269328	0.993422	0.753877	1.30908	0.00366846	0.0135274	0.831411	0.00103397	0.0580987	0.985801	0.893294	1.12177	0.752065	0.385823	0.825608	0.661792
17460_51	MX1	Myopia	Inverse variance weighted	41	-0.00115506	0.014953	0.938428	-0.030463	0.0281529	0.998846	0.969996	1.02855	0.986434	-0.0593509	0.0271948	0.0351643	-0.112653	-0.006049	0.942376	0.893461	0.993969	0.00921049	0.00359502	0.0143843	-0.0212153	0.0241925	0.380521	0.93367	1.02655	32.3703	0.764636	38.9342	0.518125
8885_6	CACNA2D3	Myopia	Inverse variance weighted	68	-0.0109374	0.0178822	0.540776	-0.0459865	0.0241116	0.989122	0.955055	1.0244	0.837908	0.0128428	0.0365195	0.726205	-0.0587353	0.084421	1.01293	0.942956	1.08809	-0.00281857	0.00377013	0.457353	-0.0104532	0.0232333	0.652766	0.945548	1.03571	87.9106	0.0370524	88.6551	0.0395
2475_1	KIT	Myopia	Wald ratio	1	-0.282808	0.164058	0.0847395	-0.604362	0.0387465	0.753665	0.546423	1.03951	0.398466
5460_60	DDX19B	Myopia	Wald ratio	1	0.0629413	0.115429	0.585558	-0.163299	0.289181	1.06496	0.849338	1.33533	0.867681
3323_37	LRP8	Myopia	Inverse variance weighted	12	-0.0473574	0.0273783	0.083676	-0.101019	0.006304	0.953746	0.903916	1.00632	0.395331	-0.00827667	0.0740442	0.91321	-0.153403	0.13685	0.991757	0.857784	1.14666	-0.00506032	0.00890805	0.582523	-0.0644467	0.0357428	0.0713777	0.874151	1.00562	7.15598	0.710642	7.47868	0.759101
6462_12	TIMP4	Myopia	Inverse variance weighted	60	0.0174409	0.0144512	0.227477	-0.0108834	0.0457653	1.01759	0.989176	1.04683	0.602746	0.0292461	0.0261424	0.26787	-0.021993	0.0804852	1.02968	0.978247	1.08381	-0.00194325	0.00357648	0.588977	0.0101093	0.0194229	0.602726	0.972428	1.04936	83.2664	0.016502	83.6902	0.0189637
5006_71	MAPK13	Myopia	Inverse variance weighted	2	-0.0326887	0.06591	0.619923	-0.161872	0.0964949	0.96784	0.85055	1.1013	0.881841																			0.193127	0.660326
16307_22	UNC5D	Myopia	Inverse variance weighted	4	-0.0657311	0.0760537	0.387438	-0.214796	0.0833341	0.936383	0.806706	1.0869	0.740474	0.564061	0.647776	0.475693	-0.705579	1.8337	1.7578	0.493822	6.257	-0.060419	0.0617084	0.430777	-0.0262425	0.0687816	0.702808	0.851246	1.11468	3.6205	0.163613	5.35589	0.147517
9015_1	PRG3	Myopia	Inverse variance weighted	3	0.0187503	0.106458	0.860193	-0.189907	0.227408	1.01893	0.827036	1.25534	0.966096	-1.01544	0.551783	0.316882	-2.09693	0.0660573	0.362244	0.122833	1.06829	0.0934352	0.0493684	0.309452	0.0571776	0.087023	0.511155	0.892805	1.25576	0.276482	0.599017	3.85846	0.14526
3290_50	CD109	Myopia	Inverse variance weighted	99	0.0134624	0.00870035	0.121781	-0.00359029	0.0305151	1.01355	0.996416	1.03099	0.472153	-0.00317244	0.0162743	0.845851	-0.03507	0.0287252	0.996833	0.965538	1.02914	0.0042386	0.00350768	0.22984	0.00948166	0.0117936	0.421417	0.986459	1.03313	125.32	0.0280463	127.207	0.0252652
7970_315	ART3	Myopia	Inverse variance weighted	38	0.00316654	0.0144425	0.826454	-0.0251407	0.0314738	1.00317	0.975173	1.03197	0.956	0.0454995	0.030885	0.14939	-0.0150351	0.106034	1.04655	0.985077	1.11186	-0.00693524	0.00447247	0.129733	0.0112536	0.0205088	0.583197	0.971471	1.0528	26.9365	0.862883	29.341	0.810962
19207_119	ADK	Myopia	Inverse variance weighted	2	-0.119515	0.133366	0.370179	-0.380912	0.141883	0.887351	0.683238	1.15244	0.731243																			1.30958	0.252471
9719_145	MMP16	Myopia	Wald ratio	1	0.250255	0.120351	0.0375823	0.0143677	0.486142	1.28435	1.01447	1.62603	0.27032
16070_7	WIF1	Myopia	Inverse variance weighted	2	0.077899	0.103359	0.451045	-0.124685	0.280483	1.08101	0.882775	1.32377	0.784878																			0.23983	0.624329
12764_3	ELMO1	Myopia	Inverse variance weighted	5	0.0710733	0.056423	0.207795	-0.0395159	0.181663	1.07366	0.961255	1.19921	0.586284	-0.222754	0.232643	0.408956	-0.678734	0.233227	0.800312	0.507259	1.26267	0.0251052	0.0193702	0.285652	0.0618012	0.0684922	0.366892	0.930118	1.21658	2.9896	0.393231	4.6694	0.322931
16919_1	DBI	Myopia	Inverse variance weighted	24	-0.0245097	0.0193355	0.20494	-0.0624073	0.0133879	0.975788	0.9395	1.01348	0.584992	0.00311	0.0309103	0.920768	-0.0574742	0.0636942	1.00311	0.944146	1.06577	-0.00401386	0.00350469	0.264399	-0.0232504	0.0263124	0.376897	0.927908	1.02873	14.9311	0.865179	16.2427	0.844682
17764_108	RHOC	Myopia	Inverse variance weighted	4	0.0639962	0.064429	0.320573	-0.0622847	0.190277	1.06609	0.939615	1.20958	0.688858	-0.339166	0.231165	0.280011	-0.792248	0.113917	0.712364	0.452826	1.12066	0.0376613	0.0209468	0.214009	0.041529	0.0656679	0.52712	0.916512	1.18559	0.713313	0.700013	3.94593	0.267362
17515_6	HSPA13	Myopia	Inverse variance weighted	2	0.027363	0.072815	0.707075	-0.115354	0.17008	1.02774	0.89105	1.1854	0.915098																			0.682637	0.40868
14618_26	VOPP1	Myopia	Inverse variance weighted	2	0.075085	0.0675696	0.266472	-0.0573514	0.207521	1.07798	0.944262	1.23062	0.631445																			0.903231	0.341917
13666_222	CA10	Myopia	Inverse variance weighted	22	0.01331	0.0191677	0.487432	-0.0242586	0.0508787	1.0134	0.976033	1.0522	0.80189	0.0019584	0.0320241	0.951844	-0.0608089	0.0647257	1.00196	0.941003	1.06687	0.00173027	0.00391036	0.662887	0.00884803	0.0265113	0.738571	0.957802	1.0627	14.0746	0.826695	14.2704	0.857708
17680_12	EPHB1	Myopia	Inverse variance weighted	43	-0.0179527	0.0148929	0.22803	-0.0471428	0.0112375	0.982208	0.953951	1.0113	0.602746	0.00818252	0.0292254	0.7809	-0.0490992	0.0654643	1.00822	0.952087	1.06765	-0.00415458	0.00399734	0.304739	-0.0102447	0.0216177	0.635569	0.948745	1.03265	34.322	0.760231	35.4022	0.75416
14271_23	RAB6B	Myopia	Inverse variance weighted	11	0.0122671	0.0289062	0.671293	-0.0443891	0.0689232	1.01234	0.956582	1.07135	0.899701	-0.0555185	0.0562707	0.349603	-0.165809	0.054772	0.945994	0.847208	1.0563	0.0099384	0.00707838	0.193858	-0.010743	0.0355075	0.76223	0.922805	1.06062	5.70142	0.76939	7.67277	0.660765
3168_8	ADAMTS5	Myopia	Inverse variance weighted	27	0.015866	0.0154807	0.305416	-0.0144762	0.0462082	1.01599	0.985628	1.04729	0.669829	0.0375092	0.0219174	0.0993911	-0.00544897	0.0804673	1.03822	0.994566	1.08379	-0.00553683	0.0040336	0.182043	0.0146712	0.0180733	0.416929	0.979461	1.05137	29.6907	0.23608	31.9285	0.195498
6507_16	NCAM2	Myopia	Inverse variance weighted	102	0.00762308	0.00851451	0.370624	-0.00906535	0.0243115	1.00765	0.990976	1.02461	0.731243	0.0463642	0.0163839	0.00562876	0.0142518	0.0784767	1.04746	1.01435	1.08164	-0.0071567	0.00258581	0.00672768	0.0141664	0.014065	0.313832	0.986688	1.04262	75.6324	0.967031	83.2924	0.899649
2644_11	PRKCA	Myopia	Inverse variance weighted	3	-0.134078	0.0758701	0.0771941	-0.282783	0.0146275	0.874522	0.753683	1.01473	0.385597	-0.167632	0.338358	0.707165	-0.830813	0.495549	0.845665	0.435695	1.6414	0.00233951	0.0229904	0.93544	-0.137204	0.0843385	0.103774	0.738963	1.0285	0.0747103	0.784598	0.0850654	0.958359
2811_27	ANGPT1	Myopia	Wald ratio	1	0.437088	0.116577	0.000177283	0.208598	0.665579	1.54819	1.23195	1.94562	0.0114474																							1.40855e-10	0.198078	1.84469e-11	0.0251641	0.776758
12558_3	UBASH3B	Myopia	Inverse variance weighted	3	0.0330952	0.0517767	0.522698	-0.068387	0.134578	1.03365	0.933899	1.14405	0.827529	0.0144029	0.16648	0.94506	-0.311899	0.340704	1.01451	0.732056	1.40594	0.00207632	0.0175753	0.925138	0.0415341	0.0546179	0.446986	0.936583	1.16019	0.855343	0.355045	0.8693	0.647491
11646_4	CHST9	Myopia	Inverse variance weighted	31	0.0176282	0.0209124	0.399254	-0.0233601	0.0586166	1.01778	0.976911	1.06037	0.744238	0.0915762	0.0486228	0.0697099	-0.00372438	0.186877	1.0959	0.996283	1.20548	-0.0108759	0.00649735	0.104905	0.0439108	0.0248851	0.0776406	0.995148	1.09712	42.2706	0.0530891	46.3547	0.0287364
12820_1	GRAP	Myopia	Wald ratio	1	0.108265	0.182228	0.552434	-0.248902	0.465432	1.11434	0.779656	1.5927	0.846441
12333_87	RPIA	Myopia	Inverse variance weighted	9	0.102357	0.0410417	0.0126321	0.0219152	0.182799	1.10778	1.02216	1.20057	0.157827	0.0842341	0.0658762	0.241771	-0.0448833	0.213352	1.08788	0.956109	1.23782	0.00275533	0.00783432	0.735413	0.108638	0.0460533	0.0183265	1.01854	1.22006	2.6307	0.916938	2.7544	0.948813
15462_28	CD8A	Myopia	Inverse variance weighted	30	-0.0252405	0.0199109	0.204916	-0.0642659	0.013785	0.975075	0.937756	1.01388	0.584992	-0.0169755	0.0359102	0.640076	-0.0873595	0.0534085	0.983168	0.916348	1.05486	-0.00168528	0.0060491	0.782599	-0.0391149	0.0257279	0.128428	0.91435	1.01138	39.6328	0.0712687	39.7427	0.0882333
13988_67	NMRAL1	Myopia	Inverse variance weighted	91	-0.00460971	0.0103411	0.655766	-0.0248783	0.0156589	0.995401	0.975429	1.01578	0.898194	-0.0132542	0.0185726	0.477315	-0.0496565	0.0231481	0.986833	0.951556	1.02342	0.00147259	0.00262353	0.576001	0.00162927	0.0148793	0.912806	0.972841	1.03127	107.285	0.0908242	107.665	0.0988484
10916_44	PLA2R1	Myopia	Inverse variance weighted	121	0.0163501	0.00510605	0.00136431	0.00634221	0.0263579	1.01648	1.00636	1.02671	0.0420862	0.000942415	0.0105793	0.929167	-0.019793	0.0216778	1.00094	0.980402	1.02191	0.00516037	0.00311001	0.099693	0.0109069	0.00793174	0.169103	0.995371	1.02681	132.935	0.180602	136.011	0.15071	0.0126441	0.243969	0	0.882789	0	0.112701	0.00450979
17410_5	CETN3	Myopia	Wald ratio	1	0.128524	0.109127	0.238899	-0.0853654	0.342413	1.13715	0.918177	1.40834	0.610986
15375_49	CPB1	Myopia	Inverse variance weighted	11	-0.0334252	0.0281783	0.235542	-0.0886546	0.0218042	0.967127	0.915162	1.02204	0.610113	-0.0415193	0.0561338	0.47836	-0.151542	0.0685028	0.959331	0.859382	1.0709	0.00108886	0.00653103	0.871275	-0.0408561	0.0342763	0.233276	0.897594	1.02668	2.72951	0.974061	2.7573	0.986573
6923_1	PLOD2	Myopia	Inverse variance weighted	3	-0.0547059	0.0649168	0.399393	-0.181943	0.0725312	0.946764	0.833649	1.07523	0.744238	0.0767856	0.149308	0.697603	-0.215857	0.369428	1.07981	0.80585	1.44691	-0.0158093	0.0161658	0.507098	-0.0576418	0.0757095	0.446445	0.813807	1.09499	0.530893	0.466232	1.48727	0.475382
17786_5	GGPS1	Myopia	Inverse variance weighted	2	-0.0609337	0.0754723	0.419456	-0.208859	0.086992	0.940886	0.811509	1.09089	0.754604																			0.368683	0.543723
12431_13	PELO	Myopia	Wald ratio	1	0.0104759	0.176722	0.95273	-0.335898	0.35685	1.01053	0.714696	1.42882	0.986434
4467_49	SPARCL1	Myopia	Inverse variance weighted	82	-0.0250153	0.00789592	0.00153424	-0.0404913	-0.00953928	0.975295	0.960318	0.990506	0.0447405	-0.0380366	0.0137458	0.00702241	-0.0649783	-0.0110948	0.962678	0.937088	0.988967	0.00337721	0.00292123	0.251085	-0.0241865	0.0128658	0.06012	0.951797	1.00103	81.8023	0.423063	83.1689	0.412468	-0.0281046	0.00848217	0	0.885318	0	0.0975727	0.0171097
17384_110	PFKM	Myopia	Inverse variance weighted	16	0.127238	0.0312683	4.71675e-05	0.0659522	0.188524	1.13569	1.06818	1.20747	0.00426394	0.0766663	0.0632941	0.245842	-0.0473902	0.200723	1.07968	0.953715	1.22229	0.00528815	0.00575447	0.373677	0.109519	0.0427208	0.0103594	1.02612	1.21319	13.1043	0.518326	13.9488	0.529415	0.13206	0.00185999	4.77842e-83	0.851669	5.68108e-84	0.101208	0.047123
12399_194	CCDC50	Myopia	Wald ratio	1	0.362449	0.158233	0.0219864	0.0523124	0.672586	1.43684	1.0537	1.9593	0.214991
17821_20	NMT2	Myopia	Inverse variance weighted	3	0.0821791	0.0844341	0.330408	-0.0833117	0.24767	1.08565	0.920064	1.28104	0.696062	0.306845	0.296934	0.489551	-0.275146	0.888837	1.35913	0.759461	2.4323	-0.0183848	0.0232955	0.574662	0.073378	0.0998475	0.4624	0.884862	1.30876	0.0438842	0.834069	0.666718	0.716513
9886_28	XRCC4	Myopia	Wald ratio	1	0.0194519	0.0769083	0.800328	-0.131288	0.170192	1.01964	0.876965	1.18553	0.946666
5227_60	PDK1	Myopia	Inverse variance weighted	13	0.000938646	0.0328195	0.977183	-0.0633876	0.0652648	1.00094	0.93858	1.06744	0.993113	0.0362867	0.0900917	0.694831	-0.140293	0.212866	1.03695	0.869103	1.23722	-0.00383651	0.00910625	0.681647	-0.00153995	0.0435398	0.971786	0.916789	1.08741	8.0201	0.711502	8.1976	0.769504
13416_8	TMEM132D	Myopia	Inverse variance weighted	55	0.0155236	0.0128139	0.225717	-0.00959162	0.0406388	1.01564	0.990454	1.04148	0.602746	0.0368116	0.0224178	0.106497	-0.00712727	0.0807505	1.0375	0.992898	1.0841	-0.00298764	0.00258157	0.252341	0.0338315	0.0213149	0.112462	0.992086	1.07854	43.734	0.814002	45.0733	0.801317
3314_74	GFRA1	Myopia	Inverse variance weighted	6	0.0679428	0.0413796	0.100603	-0.0131613	0.149047	1.0703	0.986925	1.16073	0.438288	0.0297031	0.0898072	0.757438	-0.146319	0.205725	1.03015	0.863882	1.22842	0.00662013	0.0134624	0.648659	0.0450112	0.0376483	0.231864	0.971631	1.12615	7.26179	0.122684	7.7008	0.173514
2890_59	CCL28	Myopia	Inverse variance weighted	2	0.258138	0.108375	0.0172243	0.045722	0.470554	1.29452	1.04678	1.60088	0.187599																			0.00703592	0.933152
9326_33	ITIH2	Myopia	Inverse variance weighted	85	0.0137081	0.00913336	0.133386	-0.0041933	0.0316095	1.0138	0.995815	1.03211	0.484262	0.0285742	0.0136404	0.0392358	0.001839	0.0553094	1.02899	1.00184	1.05687	-0.00306516	0.00210015	0.148202	0.0228416	0.0140727	0.104565	0.99527	1.05172	86.6962	0.369073	88.9211	0.335885
11257_1	QDPR	Myopia	Inverse variance weighted	40	-4.51403e-05	0.0162596	0.997785	-0.0319139	0.0318237	0.999955	0.96859	1.03234	0.998337	0.00757742	0.0322987	0.815775	-0.0557281	0.0708829	1.00761	0.945796	1.07346	-0.00128032	0.0046681	0.785364	-0.0139153	0.0210749	0.509076	0.946275	1.02777	54.0891	0.0437056	54.1962	0.053624
12424_107	THYN1	Myopia	Wald ratio	1	-0.107904	0.158439	0.495841	-0.418444	0.202635	0.897713	0.65807	1.22463	0.806039
4220_39	FER	Myopia	Inverse variance weighted	2	0.0389414	0.0871856	0.655128	-0.131942	0.209825	1.03971	0.876391	1.23346	0.898194																			0.0125688	0.910736
12703_6	NEK7	Myopia	Wald ratio	1	0.00657367	0.0809669	0.935291	-0.152121	0.165269	1.0066	0.858884	1.17971	0.986434
8039_41	FAM177A1	Myopia	Inverse variance weighted	69	0.00419358	0.00901942	0.641967	-0.0134845	0.0218716	1.0042	0.986606	1.02211	0.889548	0.00566725	0.0150821	0.708282	-0.0238936	0.0352281	1.00568	0.97639	1.03586	-0.000333646	0.00273677	0.903333	0.0105722	0.0143466	0.461175	0.982606	1.03945	57.1265	0.799682	57.1413	0.823265
8229_1	GXYLT1	Myopia	Inverse variance weighted	44	-0.0205165	0.0138499	0.138515	-0.0476624	0.00662936	0.979693	0.953456	1.00665	0.48916	-0.01983	0.0218879	0.370116	-0.0627303	0.0230703	0.980365	0.939197	1.02334	-0.000127593	0.00312472	0.967622	-0.0263579	0.0187769	0.160396	0.938793	1.0105	51.7967	0.142974	51.7987	0.168108
12697_30	PIP4K2A	Myopia	Wald ratio	1	-0.0919085	0.0686027	0.180336	-0.22637	0.0425528	0.912189	0.797423	1.04347	0.553831
12569_25	CCT5	Myopia	Wald ratio	1	-0.246476	0.171925	0.151679	-0.58345	0.0904973	0.78155	0.55797	1.09472	0.512408
13982_33	RGS18	Myopia	Wald ratio	1	0.262898	0.138577	0.0578109	-0.00871241	0.534508	1.30069	0.991325	1.70661	0.332481
5456_59	CNDP1	Myopia	Inverse variance weighted	62	0.0298736	0.0131427	0.0230255	0.00411382	0.0556333	1.03032	1.00412	1.05721	0.219157	0.0220223	0.0253152	0.387809	-0.0275955	0.0716401	1.02227	0.972782	1.07427	0.00137659	0.00378346	0.717253	0.0391506	0.0179844	0.0294868	1.00391	1.07724	79.2974	0.048335	79.4723	0.0562214
3132_1	VEGFC	Myopia	Wald ratio	1	0.0613233	0.076674	0.423831	-0.0889578	0.211604	1.06324	0.914884	1.23566	0.757201
9839_148	TIRAP	Myopia	Inverse variance weighted	15	0.0184535	0.0250517	0.461357	-0.0306479	0.0675549	1.01862	0.969817	1.06989	0.790906	-0.0490501	0.047701	0.32257	-0.142544	0.0444439	0.952133	0.867149	1.04545	0.00903472	0.005433	0.120234	0.002258	0.0355706	0.949385	0.934765	1.07463	8.51654	0.808399	11.2819	0.663764
3299_29	CNTN5	Myopia	Inverse variance weighted	34	0.00453411	0.0177501	0.798383	-0.0302562	0.0393244	1.00454	0.970197	1.04011	0.946666	-0.00328765	0.0322444	0.919424	-0.0664866	0.0599113	0.996718	0.935675	1.06174	0.000930233	0.00320144	0.773257	-0.00351231	0.0269136	0.896168	0.94529	1.05047	29.5019	0.593582	29.5864	0.63785
15640_54	TAGLN	Myopia	Inverse variance weighted	4	0.0157606	0.0620313	0.799437	-0.105821	0.137342	1.01589	0.899586	1.14722	0.946666	0.0115643	0.120878	0.932506	-0.225356	0.248485	1.01163	0.798232	1.28208	0.000518877	0.0128285	0.971411	0.0496945	0.0715662	0.487441	0.913406	1.20921	1.50001	0.472364	1.50165	0.68189
7841_84	ESAM	Myopia	Inverse variance weighted	26	-0.0301275	0.0206471	0.14452	-0.0705957	0.0103408	0.970322	0.931839	1.01039	0.499603	-0.0582914	0.0358789	0.117294	-0.128614	0.0120312	0.943375	0.879313	1.0121	0.00385419	0.00401549	0.346711	-0.0312894	0.0298603	0.294704	0.9141	1.02761	16.8301	0.855817	17.7514	0.852761
6897_38	B3GAT3	Myopia	Inverse variance weighted	26	0.0745614	0.0205055	0.000276722	0.0343707	0.114752	1.07741	1.03497	1.1216	0.0149802	0.0756756	0.0409739	0.0771248	-0.00463325	0.155985	1.07861	0.995377	1.16881	-0.000157219	0.00500555	0.975203	0.0723447	0.0301271	0.0163361	1.01338	1.14042	8.9055	0.99779	8.90649	0.998715	0.0909498	0.00121789	9.40375e-214	0.560857	6.96956e-214	0.415654	0.0234891
17320_19	AASDHPPT	Myopia	Wald ratio	1	-0.19098	0.183184	0.297153	-0.55002	0.16806	0.826149	0.576939	1.18301	0.664658
4498_62	NCAM1	Myopia	Inverse variance weighted	38	0.0108717	0.0155117	0.483385	-0.0195313	0.0412747	1.01093	0.980658	1.04214	0.797409	0.00547858	0.0283805	0.848012	-0.0501472	0.0611043	1.00549	0.951089	1.06301	0.000936034	0.00412491	0.821768	-0.0141205	0.0225945	0.532002	0.943267	1.03062	24.7819	0.92081	24.8334	0.936774
10800_15	SERPINH1	Myopia	Inverse variance weighted	7	-0.0299595	0.0552666	0.587756	-0.138282	0.078363	0.970485	0.870853	1.08152	0.867681	0.123308	0.166013	0.491028	-0.202078	0.448694	1.13123	0.817031	1.56626	-0.0137952	0.0140901	0.372509	0.00849811	0.0693827	0.902518	0.8803	1.15545	0.688032	0.983619	1.64661	0.949168
8250_2	PTPRJ	Myopia	Inverse variance weighted	8	0.0678309	0.0603705	0.261192	-0.0504952	0.186157	1.07018	0.950759	1.20461	0.627139	-0.0104551	0.113364	0.929521	-0.232648	0.211738	0.989599	0.792432	1.23582	0.00894211	0.0108551	0.441575	0.0115144	0.0745458	0.877246	0.874069	1.17073	6.91566	0.328718	7.69782	0.359992
4479_14	SERPING1	Myopia	Inverse variance weighted	67	-0.0111862	0.0084577	0.185968	-0.0277633	0.00539092	0.988876	0.972619	1.00541	0.560424	0.00364865	0.0158492	0.818651	-0.0274158	0.0347131	1.00366	0.972957	1.03532	-0.00392626	0.00354992	0.272798	-0.0114971	0.0138506	0.406495	0.962093	1.01577	69.5202	0.327872	70.8285	0.319835
15516_12	SAA4	Myopia	Inverse variance weighted	100	-0.00779907	0.00620999	0.209156	-0.0199707	0.00437251	0.992231	0.980227	1.00438	0.586284	-0.0202262	0.00886006	0.0245998	-0.0375919	-0.00286047	0.979977	0.963106	0.997144	0.00397934	0.00205001	0.055115	-0.0160179	0.00959739	0.0951202	0.965771	1.0028	116.046	0.103043	120.508	0.0698863
9369_174	LRRC4C	Myopia	Inverse variance weighted	20	-0.0292068	0.0258473	0.258486	-0.0798674	0.0214539	0.971216	0.923239	1.02169	0.626466	-0.0191715	0.071307	0.791095	-0.158933	0.12059	0.981011	0.853053	1.12816	-0.0011958	0.00791908	0.881653	-0.00647989	0.036235	0.858072	0.925427	1.06667	14.9585	0.664816	14.9813	0.723786
12436_84	GSTO1	Myopia	Inverse variance weighted	113	-0.00425655	0.00639126	0.505414	-0.0167834	0.00827032	0.995752	0.983357	1.0083	0.811162	0.0132275	0.0108065	0.22353	-0.00795316	0.0344082	1.01332	0.992078	1.03501	-0.0052393	0.0026293	0.0487526	0.00681397	0.00979755	0.486757	0.987687	1.02636	130.21	0.102792	134.868	0.0696138
8006_12	DNAJB12	Myopia	Wald ratio	1	0.162702	0.0937803	0.0827532	-0.0211071	0.346512	1.17669	0.979114	1.41413	0.393731
6930_95	ST8SIA6	Myopia	Wald ratio	1	0.127082	0.153795	0.408626	-0.174355	0.42852	1.13551	0.839999	1.53498	0.748011
5610_32	FAM171A1	Myopia	Wald ratio	1	-0.112513	0.168122	0.503347	-0.442032	0.217006	0.893586	0.642729	1.24235	0.811162
5107_7	NOTCH1	Myopia	Inverse variance weighted	10	0.0455395	0.0461902	0.324176	-0.0449934	0.136072	1.04659	0.956004	1.14576	0.688878	-0.208028	0.107705	0.0895174	-0.419129	0.00307285	0.812184	0.657619	1.00308	0.0220034	0.0084803	0.0318818	0.0989386	0.0623034	0.112283	0.977091	1.24739	2.63591	0.955092	9.36813	0.40401
17832_12	IDI2	Myopia	Inverse variance weighted	7	0.0697199	0.0335874	0.0379147	0.00388862	0.135551	1.07221	1.0039	1.14517	0.27032	0.10337	0.0720281	0.210722	-0.0378051	0.244545	1.1089	0.962901	1.27704	-0.00443418	0.00839627	0.620011	0.0815022	0.0392683	0.0379381	1.00455	1.17171	3.58489	0.610584	3.86379	0.695103
2836_68	LCN2	Myopia	Wald ratio	1	-0.00785204	0.111686	0.943951	-0.226756	0.211052	0.992179	0.797115	1.23498	0.986434
18222_34	SH3GLB2	Myopia	Inverse variance weighted	36	0.0155916	0.0144112	0.279293	-0.0126543	0.0438376	1.01571	0.987425	1.04481	0.648815	-0.012923	0.0304894	0.674343	-0.0726822	0.0468362	0.98716	0.929896	1.04795	0.004951	0.00466519	0.29605	-0.00251219	0.0222912	0.910269	0.954848	1.04204	25.7988	0.842642	26.925	0.833945
18458_4	PTGES2	Myopia	Wald ratio	1	0.041236	0.0973483	0.671863	-0.149567	0.232039	1.0421	0.861081	1.26117	0.899799
15523_9	ALAD	Myopia	Inverse variance weighted	33	-0.000680198	0.0180206	0.969891	-0.0360007	0.0346403	0.99932	0.96464	1.03525	0.992611	0.0350011	0.0310828	0.268782	-0.0259212	0.0959234	1.03562	0.974412	1.10067	-0.00627352	0.00448539	0.171842	0.0141409	0.0256615	0.581596	0.96449	1.06656	34.4969	0.304165	36.6738	0.260932
4775_34	GSN	Myopia	Inverse variance weighted	17	0.0105085	0.0267143	0.694049	-0.0418515	0.0628685	1.01056	0.959012	1.06489	0.909936	0.0169073	0.0441488	0.70712	-0.0696243	0.103439	1.01705	0.932744	1.10898	-0.00103388	0.00567919	0.857983	0.0111808	0.0359234	0.755617	0.942491	1.08501	12.48	0.642391	12.5132	0.707964
16607_78	GSN	Myopia	Inverse variance weighted	15	0.00782534	0.0252277	0.756418	-0.041621	0.0572717	1.00786	0.959233	1.05894	0.930976	0.0169073	0.0441488	0.70712	-0.0696243	0.103439	1.01705	0.932744	1.10898	-0.00103388	0.00567919	0.857983	0.0111808	0.0359234	0.755617	0.942491	1.08501	12.48	0.642391	12.5132	0.707964
4866_59	NTRK2	Myopia	Wald ratio	1	0.13084	0.123238	0.288376	-0.110705	0.372386	1.13979	0.895202	1.45119	0.65778
15506_34	LRP12	Myopia	Inverse variance weighted	3	0.0775345	0.145129	0.593172	-0.206918	0.361987	1.08062	0.813086	1.43618	0.867681	-0.669353	0.936781	0.605036	-2.50544	1.16674	0.51204	0.0816394	3.2115	0.0440836	0.0544839	0.566925	0.0183796	0.120801	0.87907	0.803812	1.29065	3.24318	0.0717213	5.36637	0.068345
19637_9	CRH	Myopia	Wald ratio	1	0.20736	0.13687	0.129769	-0.0609056	0.475625	1.23043	0.940912	1.60902	0.478517
19578_19	DOK2	Myopia	Wald ratio	1	0.0918759	0.23433	0.695	-0.367412	0.551163	1.09623	0.692525	1.73527	0.909936
3431_54	EPHA1	Myopia	Inverse variance weighted	65	0.0155067	0.00907849	0.0876228	-0.00228712	0.0333006	1.01563	0.997715	1.03386	0.408304	0.027248	0.0160694	0.0948902	-0.00424802	0.058744	1.02762	0.995761	1.0605	-0.00306811	0.00346203	0.37887	0.0128109	0.0130679	0.326925	0.987279	1.03917	82.5387	0.0499238	83.5676	0.0508274
2771_35	IGFBP1	Myopia	Inverse variance weighted	3	-0.130308	0.0732398	0.075208	-0.273858	0.0132422	0.877825	0.76044	1.01333	0.380033	1.44175	2.11506	0.619105	-2.70378	5.58727	4.22808	0.0669522	267.007	-0.117081	0.157428	0.592904	-0.143156	0.0840571	0.0885523	0.734983	1.02183	0.0762592	0.782432	0.629368	0.73002
2571_12	IGFBP3	Myopia	Inverse variance weighted	43	-0.0332836	0.0152554	0.0291277	-0.0631843	-0.00338295	0.967264	0.93877	0.996623	0.241573	0.00867674	0.0265489	0.745466	-0.0433591	0.0607126	1.00871	0.957567	1.06259	-0.006353	0.00328976	0.060399	-0.019739	0.0235423	0.401779	0.936241	1.02676	30.0833	0.895724	33.8126	0.811908
2677_1	EGFR	Myopia	Inverse variance weighted	11	0.00507105	0.0408798	0.901277	-0.0750533	0.0851954	1.00508	0.927694	1.08893	0.97813	0.0122478	0.123357	0.923086	-0.229531	0.254027	1.01232	0.794906	1.28921	-0.0008172	0.0131619	0.95185	0.0183049	0.049078	0.709167	0.925068	1.12131	14.8914	0.093963	14.8978	0.135834
8427_118	RSPO3	Myopia	Inverse variance weighted	24	-0.0952577	0.0200296	1.97608e-06	-0.134516	-0.0559998	0.909139	0.874139	0.945539	0.000425934	-0.104686	0.0400696	0.0158953	-0.183222	-0.0261493	0.900608	0.832583	0.97419	0.00137168	0.00504912	0.788411	-0.104772	0.027677	0.000153388	0.85298	0.95073	15.5734	0.836481	15.6472	0.869951	-0.112103	0.00195981	2.93377e-180	0.375685	3.74294e-181	0.0473534	0.576961
13094_75	RSPO3	Myopia	Inverse variance weighted	18	-0.0911997	0.022913	6.88419e-05	-0.136109	-0.0462902	0.912835	0.872747	0.954765	0.00541157	-0.104686	0.0400696	0.0158953	-0.183222	-0.0261493	0.900608	0.832583	0.97419	0.00137168	0.00504912	0.788411	-0.104772	0.027677	0.000153388	0.85298	0.95073	15.5734	0.836481	15.6472	0.869951	-0.112103	0.00195981	2.93377e-180	0.375685	3.74294e-181	0.0473534	0.576961
16773_29	SCUBE3	Myopia	Inverse variance weighted	20	-0.00309335	0.0206302	0.88081	-0.0435286	0.0373419	0.996911	0.957405	1.03805	0.971996	-0.0465073	0.0386308	0.244225	-0.122224	0.029209	0.954558	0.88495	1.02964	0.00665905	0.00500968	0.200373	0.00345624	0.0286627	0.904021	0.948643	1.06145	13.9201	0.734286	15.6869	0.678052
5404_53	TNFRSF21	Myopia	Inverse variance weighted	9	0.0196035	0.0470962	0.677231	-0.0727051	0.111912	1.0198	0.929875	1.11841	0.900802	0.145045	0.136471	0.323145	-0.122438	0.412527	1.15609	0.884761	1.51063	-0.0120874	0.0123423	0.360035	0.00917952	0.0592267	0.876829	0.898611	1.13345	2.7201	0.909633	3.67922	0.884844
5015_15	PLA2G7	Myopia	Inverse variance weighted	16	0.0564482	0.0367221	0.124251	-0.0155271	0.128424	1.05807	0.984593	1.13703	0.472153	0.063427	0.0745236	0.409036	-0.0826393	0.209493	1.06548	0.920683	1.23305	-0.000813932	0.00747721	0.914862	0.0663281	0.041415	0.109256	0.985264	1.15894	23.142	0.0579987	23.1615	0.0807697
6904_14	LRRTM2	Myopia	Wald ratio	1	0.0527257	0.0982696	0.591585	-0.139883	0.245334	1.05414	0.86946	1.27805	0.867681
15321_8	CPLX2	Myopia	Wald ratio	1	0.39244	0.182013	0.0310754	0.035694	0.749187	1.48059	1.03634	2.11528	0.250823
19266_35	G3BP1	Myopia	Wald ratio	1	-0.053301	0.125159	0.670206	-0.298613	0.192011	0.948095	0.741846	1.21168	0.899701
10974_20	SPINK7	Myopia	Inverse variance weighted	4	-0.0339301	0.0398537	0.394567	-0.112043	0.0441832	0.966639	0.894006	1.04517	0.744238	-0.0654232	0.0625633	0.405453	-0.188047	0.0572008	0.936671	0.828576	1.05887	0.00596377	0.00913262	0.580781	-0.0400107	0.0468426	0.393021	0.876497	1.05317	1.06617	0.586793	1.4926	0.68398
15449_33	TIMD4	Myopia	Inverse variance weighted	37	0.0372213	0.0170507	0.0290375	0.00380192	0.0706407	1.03792	1.00381	1.0732	0.241573	0.0151447	0.035154	0.669249	-0.0537572	0.0840466	1.01526	0.947662	1.08768	0.00291479	0.0040589	0.477447	0.029152	0.02782	0.294694	0.974944	1.08728	27.9956	0.793729	28.5113	0.808487
5834_18	IL9	Myopia	Wald ratio	1	0.158018	0.162805	0.331749	-0.16108	0.477117	1.17119	0.851224	1.61142	0.696438
16763_11	LECT2	Myopia	Inverse variance weighted	99	-0.00224751	0.0071705	0.753948	-0.0163017	0.0118067	0.997755	0.98383	1.01188	0.929435	-0.00852336	0.0120807	0.482169	-0.0322016	0.0151549	0.991513	0.968311	1.01527	0.00151749	0.00235089	0.52013	0.0032301	0.0115696	0.7801	0.980742	1.02624	89.6927	0.688013	90.1094	0.702474
12563_2	TNFAIP8	Myopia	Inverse variance weighted	19	0.0413795	0.024629	0.092935	-0.00689328	0.0896523	1.04225	0.99313	1.09379	0.420672	0.0871023	0.056045	0.138567	-0.0227459	0.19695	1.09101	0.977511	1.21768	-0.00536547	0.00590769	0.376458	0.0457355	0.0345132	0.185118	0.978328	1.12006	8.47857	0.955216	9.30343	0.952294
5620_13	PAM	Myopia	Inverse variance weighted	86	0.0231017	0.00720812	0.00135083	0.00897379	0.0372296	1.02337	1.00901	1.03793	0.0420862	0.0200382	0.0119658	0.0977272	-0.00341474	0.0434912	1.02024	0.996591	1.04445	0.000792513	0.00246334	0.748462	0.0290112	0.0105571	0.00599565	1.00835	1.05096	101.391	0.0951759	101.515	0.106893	0.0234935	0.0159784	0	0.874757	0	0.11718	0.00806301
6039_24	CRHBP	Myopia	Inverse variance weighted	82	0.0134799	0.00926544	0.145708	-0.00468035	0.0316402	1.01357	0.995331	1.03215	0.501937	0.0156435	0.0161135	0.334558	-0.015939	0.047226	1.01577	0.984187	1.04836	-0.000434933	0.00265013	0.870053	0.0131405	0.0163229	0.4208	0.981324	1.04617	78.1976	0.536152	78.2245	0.566726
3196_6	HAPLN1	Myopia	Inverse variance weighted	12	0.0612085	0.051367	0.233421	-0.0394707	0.161888	1.06312	0.961298	1.17573	0.608928	-0.0760385	0.149283	0.621552	-0.368633	0.216556	0.92678	0.691679	1.24179	0.0155708	0.0158982	0.350477	0.060589	0.0514981	0.239383	0.960456	1.1753	18.9705	0.0406388	20.7902	0.0356104
3440_7	GZMA	Myopia	Inverse variance weighted	20	-0.0168783	0.0272075	0.535025	-0.070205	0.0364484	0.983263	0.932203	1.03712	0.836617	-0.000198576	0.0548611	0.997152	-0.107726	0.107329	0.999801	0.897873	1.1133	-0.00186326	0.00532168	0.730308	-0.0216819	0.035784	0.544574	0.912271	1.04965	8.97209	0.960386	9.09468	0.971874
10892_8	OSMR	Myopia	Inverse variance weighted	6	-0.0113513	0.0475517	0.811327	-0.104553	0.08185	0.988713	0.900727	1.08529	0.951007	0.164663	0.162287	0.367663	-0.153421	0.482746	1.179	0.857769	1.62052	-0.0160545	0.0141528	0.32001	-0.0130258	0.0575356	0.820894	0.881795	1.10489	1.80855	0.770917	3.09535	0.685289
15385_116	FABP2	Myopia	Inverse variance weighted	104	-0.018202	0.00676419	0.00712518	-0.0314598	-0.00494419	0.981963	0.96903	0.995068	0.113003	-0.0305081	0.0118401	0.0114063	-0.0537146	-0.00730161	0.969953	0.947703	0.992725	0.00341135	0.00269758	0.208897	-0.0249597	0.0105846	0.0183687	0.955323	0.995795	114.411	0.188828	116.204	0.176348
3419_49	CAMK2D	Myopia	Wald ratio	1	-0.0820114	0.174809	0.638963	-0.424636	0.260614	0.921261	0.654008	1.29773	0.889548
8458_111	SNCA	Myopia	Wald ratio	1	0.0509197	0.164889	0.757465	-0.272263	0.374103	1.05224	0.761654	1.45369	0.930997
15589_1	GC	Myopia	Inverse variance weighted	8	0.038467	0.0410179	0.348342	-0.0419281	0.118862	1.03922	0.958939	1.12621	0.711641	-0.0964387	0.119297	0.449722	-0.330262	0.137384	0.908066	0.718736	1.14727	0.0168129	0.0139612	0.273837	0.0182671	0.0526079	0.728418	0.918655	1.12905	4.52566	0.605919	5.97589	0.542567
3806_55	EPHA5	Myopia	Inverse variance weighted	6	-0.0500626	0.0451511	0.267526	-0.138559	0.0384336	0.95117	0.870612	1.03918	0.631445	0.0390851	0.114223	0.749436	-0.184791	0.262961	1.03986	0.831278	1.30078	-0.00832667	0.00979984	0.443371	-0.022271	0.0541856	0.681063	0.879436	1.08756	1.45638	0.834339	2.17833	0.823961
3581_53	AHSG	Myopia	Inverse variance weighted	64	-0.0151286	0.0120789	0.210395	-0.0388032	0.00854606	0.984985	0.96194	1.00858	0.587935	-0.00585412	0.0235858	0.804796	-0.0520823	0.0403741	0.994163	0.949251	1.0412	-0.0015129	0.00329715	0.647946	-0.0111401	0.0191899	0.561566	0.952417	1.02683	69.7978	0.232024	70.0348	0.253442
18930_28	SLIT2	Myopia	Inverse variance weighted	9	-0.113765	0.0370366	0.00212847	-0.186357	-0.0411734	0.892468	0.829977	0.959663	0.0565924	0.217918	0.179221	0.263426	-0.133356	0.569192	1.24349	0.875153	1.76684	-0.0298629	0.0157878	0.100451	-0.105458	0.0480051	0.0280338	0.819101	0.988696	3.83958	0.798058	7.41742	0.492336
9223_11	MANF	Myopia	Wald ratio	1	-0.197665	0.153696	0.198416	-0.49891	0.103579	0.820644	0.607192	1.10913	0.579535
4328_2	BOC	Myopia	Inverse variance weighted	26	0.00211376	0.0218717	0.923009	-0.0407548	0.0449824	1.00212	0.960064	1.04601	0.985707	0.00969136	0.0381798	0.801785	-0.0651411	0.0845238	1.00974	0.936935	1.0882	-0.00117442	0.00480364	0.808933	-0.00437114	0.0314233	0.889367	0.936168	1.05889	27.57	0.278592	27.6387	0.324752
17370_186	ABHD10	Myopia	Wald ratio	1	-0.088027	0.159308	0.580565	-0.40027	0.224216	0.915736	0.670139	1.25134	0.866772
18831_6	LRIG1	Myopia	Inverse variance weighted	118	-0.00969725	0.00931333	0.297773	-0.0279514	0.00855689	0.99035	0.972436	1.00859	0.664658	-0.0187486	0.016002	0.243743	-0.0501126	0.0126154	0.981426	0.951122	1.0127	0.00175705	0.00252314	0.487587	-0.0133369	0.0146572	0.362863	0.958807	1.01551	135.972	0.099231	136.541	0.104641
3376_49	IL17RD	Myopia	Inverse variance weighted	54	0.0269316	0.0106189	0.0112061	0.00611864	0.0477446	1.0273	1.00614	1.0489	0.146331	0.0260075	0.018912	0.174969	-0.0110599	0.0630749	1.02635	0.989001	1.06511	0.000189107	0.00320245	0.953138	0.0119295	0.0171183	0.485874	0.97861	1.04653	50.0377	0.551422	50.0412	0.590098
6359_50	POMGNT2	Myopia	Inverse variance weighted	48	0.00196474	0.0186652	0.916168	-0.0346191	0.0385486	1.00197	0.965973	1.0393	0.979558	0.0508218	0.0498389	0.313193	-0.0468623	0.148506	1.05214	0.954219	1.1601	-0.00642018	0.00607379	0.296017	0.0102953	0.0252858	0.683894	0.961496	1.06168	57.0133	0.128006	58.3982	0.123093
3298_52	CNTN4	Myopia	Inverse variance weighted	73	0.0118591	0.0119804	0.322232	-0.0116224	0.0353407	1.01193	0.988445	1.03597	0.688878	-0.033256	0.0237868	0.16644	-0.0798781	0.0133662	0.967291	0.923229	1.01346	0.00621532	0.00283102	0.0314025	-0.00630435	0.0180172	0.726407	0.959236	1.02943	63.9704	0.710254	68.7904	0.585409
8786_6	FAM171B	Myopia	Inverse variance weighted	9	0.0535867	0.0438162	0.221335	-0.0322932	0.139467	1.05505	0.968223	1.14966	0.599062	-0.0870717	0.0691177	0.24813	-0.222542	0.048399	0.916611	0.800481	1.04959	0.0188	0.00766112	0.0438529	0.00327632	0.0468171	0.944209	0.915317	1.0997	4.27403	0.747729	10.2959	0.244871
10908_2	GALNT13	Myopia	Wald ratio	1	0.214642	0.134745	0.111172	-0.0494588	0.478742	1.23942	0.951744	1.61404	0.462808
18432_32	RALB	Myopia	Inverse variance weighted	13	-0.00361465	0.0240994	0.880773	-0.0508495	0.0436202	0.996392	0.950422	1.04459	0.971996	0.0244528	0.0539171	0.658986	-0.0812246	0.13013	1.02475	0.921987	1.13898	-0.00434764	0.00747103	0.572345	0.00563449	0.0327518	0.863409	0.943123	1.07232	8.73801	0.646061	9.07666	0.696369
15476_6	REG3G	Myopia	Inverse variance weighted	84	-0.0152606	0.00899109	0.0896384	-0.0328832	0.00236189	0.984855	0.967652	1.00236	0.415135	-0.0372717	0.0150412	0.0152654	-0.0667524	-0.00779103	0.963414	0.935427	0.992239	0.00540714	0.0029841	0.0736491	-0.0226552	0.0116488	0.0517925	0.955532	1.00018	101.712	0.0691913	105.784	0.0465694
14688_6	PTPN7	Myopia	Inverse variance weighted	3	0.182576	0.205837	0.375084	-0.220865	0.586018	1.20031	0.801825	1.79682	0.73393	-0.396076	0.495467	0.57068	-1.36719	0.575039	0.672956	0.254822	1.7772	0.0688327	0.0548453	0.428306	0.0697589	0.191598	0.715791	0.736554	1.56094	1.17293	0.2788	3.02042	0.220863
3396_54	REN	Myopia	Inverse variance weighted	10	-0.0115965	0.0486555	0.811618	-0.106961	0.0837682	0.98847	0.898561	1.08738	0.951007	0.108096	0.0746561	0.185669	-0.0382303	0.254422	1.11415	0.962491	1.28972	-0.0172314	0.00883736	0.087014	0.0507355	0.051236	0.322061	0.951527	1.16318	10.6374	0.2231	15.6927	0.0735826
10534_40	PARP1	Myopia	Wald ratio	1	0.306816	0.16805	0.0678889	-0.0225618	0.636195	1.35909	0.977691	1.88928	0.356949
8893_29	PARP1	Myopia	Wald ratio	1	-0.161356	0.152257	0.289252	-0.459779	0.137067	0.850989	0.631423	1.1469	0.65778
17325_10	GUK1	Myopia	Inverse variance weighted	13	-0.0495108	0.0288899	0.0865699	-0.106135	0.00711338	0.951695	0.899303	1.00714	0.40444	-0.0361414	0.0463787	0.452262	-0.127044	0.0547608	0.964504	0.880695	1.05629	-0.00233412	0.0063343	0.719502	-0.0285675	0.0377142	0.448765	0.90259	1.0464	7.79547	0.7315	7.93125	0.790479
15503_15	LEFTY2	Myopia	Inverse variance weighted	17	0.0229434	0.0275591	0.405116	-0.0310723	0.0769592	1.02321	0.969405	1.08	0.745974	-0.0117238	0.0719287	0.872701	-0.152704	0.129256	0.988345	0.858384	1.13798	0.00460126	0.0087822	0.607983	0.0269494	0.0378573	0.476547	0.953848	1.10644	17.3165	0.300296	17.6334	0.345795
15503_20	LEFTY2	Myopia	Inverse variance weighted	114	0.010138	0.00628488	0.106728	-0.00218037	0.0224564	1.01019	0.997822	1.02271	0.454298	-0.0117238	0.0719287	0.872701	-0.152704	0.129256	0.988345	0.858384	1.13798	0.00460126	0.0087822	0.607983	0.0269494	0.0378573	0.476547	0.953848	1.10644	17.3165	0.300296	17.6334	0.345795
3858_5	ACP1	Myopia	Inverse variance weighted	109	-0.0359521	0.00544029	3.88256e-11	-0.0466151	-0.0252891	0.964686	0.954455	0.975028	3.50984e-08	-0.0381999	0.00865711	2.45e-05	-0.0551678	-0.0212319	0.962521	0.946326	0.978992	0.000740065	0.00221719	0.739195	-0.0471703	0.00853079	3.21302e-08	0.938108	0.970009	106.837	0.486246	106.949	0.510505	-0.0436488	2.43722e-07	0	0.00636247	0	0.075363	0.918275
15607_56	PKLR	Myopia	Inverse variance weighted	5	0.00838283	0.0729187	0.908476	-0.134538	0.151304	1.00842	0.87412	1.16335	0.97813	0.00319532	0.144626	0.983761	-0.280272	0.286662	1.0032	0.755578	1.33197	0.000678294	0.015378	0.96759	0.0578739	0.0573296	0.312737	0.946966	1.18559	9.10961	0.0278685	9.11552	0.058276
14153_8	EFNA3	Myopia	Wald ratio	1	0.178569	0.168488	0.289221	-0.151667	0.508805	1.19551	0.859274	1.6633	0.65778
11308_8	CREB3L4	Myopia	Inverse variance weighted	20	0.00604783	0.0245868	0.805699	-0.0421424	0.054238	1.00607	0.958733	1.05574	0.949611	0.00489678	0.0570148	0.932505	-0.106852	0.116646	1.00491	0.898658	1.12372	0.000167135	0.00742179	0.982281	-0.0351652	0.0323978	0.277737	0.906046	1.02874	22.1884	0.22373	22.189	0.274952
7916_10	S100A7	Myopia	Inverse variance weighted	61	-0.0115075	0.00740861	0.120362	-0.0260283	0.00301341	0.988558	0.974307	1.00302	0.472153	-0.0124253	0.0101889	0.227509	-0.0323955	0.00754492	0.987652	0.968124	1.00757	0.000356627	0.00271787	0.896051	-0.00444543	0.0111358	0.689745	0.97407	1.01753	53.7256	0.669646	53.7428	0.70226
17738_7	CRNN	Myopia	Inverse variance weighted	9	0.0287691	0.0390762	0.46159	-0.0478202	0.105358	1.02919	0.953305	1.11111	0.790906	0.0374229	0.0893556	0.687907	-0.137714	0.21256	1.03813	0.871348	1.23684	-0.000959221	0.00890727	0.917263	0.0100468	0.0484497	0.835725	0.918591	1.11072	2.07111	0.9558	2.08271	0.978371
10396_6	MCL1	Myopia	Inverse variance weighted	2	-0.0297924	0.0353063	0.398766	-0.0989927	0.0394079	0.970647	0.905749	1.04019	0.744238																			0.320693	0.571191
3366_51	ECM1	Myopia	Inverse variance weighted	59	-0.00542286	0.00722477	0.452898	-0.0195834	0.00873769	0.994592	0.980607	1.00878	0.786044	-0.0062576	0.0137021	0.64963	-0.0331137	0.0205985	0.993762	0.967429	1.02081	0.000292516	0.00406616	0.942902	-0.00766474	0.0106396	0.471279	0.971884	1.01328	63.0645	0.270609	63.0703	0.301805
13449_25	SF3B4	Myopia	Wald ratio	1	0.366618	0.176139	0.0373962	0.0213854	0.711851	1.44285	1.02162	2.03776	0.27032
12428_2	LYPLAL1	Myopia	Inverse variance weighted	3	-0.101156	0.0884602	0.252822	-0.274538	0.0722257	0.903792	0.759923	1.0749	0.620569	0.156988	0.15537	0.496702	-0.147538	0.461514	1.16998	0.86283	1.58647	-0.0284388	0.0156206	0.319763	-0.100383	0.0743059	0.176715	0.781905	1.0463	0.563842	0.452716	3.87842	0.143817
16758_96	HDGF	Myopia	Wald ratio	1	-0.0776397	0.105642	0.462382	-0.284699	0.129419	0.925298	0.752241	1.13817	0.790906
8953_47	HDGF	Myopia	Wald ratio	1	-0.0784712	0.106774	0.462382	-0.287748	0.130805	0.924529	0.749951	1.13975	0.790906
11696_7	CRABP2	Myopia	Inverse variance weighted	26	0.0364203	0.0199356	0.0677157	-0.00265355	0.0754942	1.03709	0.99735	1.07842	0.356949	0.0382363	0.0377354	0.321035	-0.035725	0.112198	1.03898	0.964906	1.11873	-0.000281831	0.00497226	0.955269	0.043058	0.0277582	0.120858	0.988716	1.10237	22.0004	0.579245	22.0036	0.635538
5658_64	F13B	Myopia	Inverse variance weighted	37	0.0151755	0.0137102	0.268348	-0.0116965	0.0420476	1.01529	0.988372	1.04294	0.632559	-0.0233713	0.025371	0.363262	-0.0730985	0.0263559	0.9769	0.929509	1.02671	0.00771713	0.00427381	0.0795757	0.0102107	0.0223353	0.647559	0.966991	1.05547	21.1138	0.969082	24.3742	0.929581
3309_2	FCGR2A	Myopia	Inverse variance weighted	177	-0.000160246	0.00433704	0.970526	-0.00866084	0.00834034	0.99984	0.991377	1.00838	0.992611	0.00535137	0.00755087	0.479448	-0.00944834	0.0201511	1.00537	0.990596	1.02036	-0.00194999	0.00218622	0.373647	0.000314402	0.00670048	0.962575	0.987263	1.01354	193.988	0.154875	194.87	0.156928
4979_34	DPT	Myopia	Inverse variance weighted	73	0.0168386	0.00964938	0.0809768	-0.00207417	0.0357514	1.01698	0.997928	1.0364	0.388345	0.0206288	0.0158993	0.198672	-0.0105339	0.0517915	1.02084	0.989521	1.05316	-0.000735033	0.0024506	0.765099	0.0123467	0.0145579	0.396377	0.983943	1.04173	56.9829	0.886301	57.0729	0.900683
15617_8	XCL2	Myopia	Wald ratio	1	0.328584	0.360988	0.362698	-0.378953	1.03612	1.389	0.684578	2.81826	0.727663
9357_4	CREG1	Myopia	Inverse variance weighted	9	-0.00685859	0.0304928	0.822038	-0.0666244	0.0529072	0.993165	0.935547	1.05433	0.954814	0.0488592	0.0698812	0.507002	-0.088108	0.185826	1.05007	0.915662	1.20421	-0.00793316	0.00892417	0.403541	-0.0436967	0.0369981	0.237582	0.890286	1.02924	8.27828	0.308697	9.21282	0.324662
9715_15	IGSF3	Myopia	Inverse variance weighted	11	0.0246609	0.0433279	0.56924	-0.0602617	0.109584	1.02497	0.941518	1.11581	0.857656	0.20188	0.101988	0.0791302	0.00198321	0.401777	1.2237	1.00199	1.49448	-0.0203834	0.0108526	0.0930739	-0.00209842	0.0539028	0.968946	0.897854	1.1091	10.548	0.30797	14.6823	0.144081
11192_168	TINAGL1	Myopia	Inverse variance weighted	3	-0.0747951	0.0727001	0.303566	-0.217287	0.0676971	0.927934	0.804699	1.07004	0.669829	-0.121707	0.243489	0.704911	-0.598946	0.355531	0.885408	0.549391	1.42694	0.00506261	0.0239297	0.867272	-0.0298818	0.0835238	0.72052	0.823997	1.14319	2.01104	0.156158	2.10106	0.349753
8768_4	BCL10	Myopia	Wald ratio	1	0.0639556	0.145236	0.65968	-0.220707	0.348619	1.06605	0.801951	1.41711	0.898558
15626_223	HSPG2	Myopia	Inverse variance weighted	29	0.000291847	0.0188758	0.987664	-0.0367047	0.0372884	1.00029	0.963961	1.03799	0.996052	-0.020285	0.0301216	0.506395	-0.0793234	0.0387534	0.979919	0.923741	1.03951	0.00345406	0.00392989	0.3872	-0.00360446	0.0267485	0.892807	0.945509	1.05003	28.4779	0.38666	29.2927	0.397797
5462_62	FCN3	Myopia	Inverse variance weighted	23	0.00719393	0.0142298	0.61317	-0.0206965	0.0350843	1.00722	0.979516	1.03571	0.877587	-0.010324	0.0170316	0.550902	-0.0437058	0.0230579	0.989729	0.957236	1.02333	0.00694025	0.00404154	0.100651	-0.00984099	0.0176268	0.576641	0.956581	1.02502	23.8758	0.299113	27.2286	0.202674
17490_4	SH3BGRL3	Myopia	Inverse variance weighted	19	0.0218606	0.0221576	0.32384	-0.0215682	0.0652894	1.0221	0.978663	1.06747	0.688878	0.00670593	0.0375215	0.860269	-0.0668363	0.0802482	1.00673	0.935348	1.08356	0.00244926	0.00489385	0.623157	0.0135983	0.0288191	0.637033	0.958019	1.0726	11.5312	0.827658	11.7816	0.858303
4187_49	PGD	Myopia	Wald ratio	1	-0.0288646	0.113312	0.798927	-0.250955	0.193226	0.971548	0.778057	1.21316	0.946666
8300_82	PEX14	Myopia	Wald ratio	1	-0.0379705	0.14931	0.799259	-0.330619	0.254678	0.962741	0.718479	1.29005	0.946666
4834_61	EPHA2	Myopia	Inverse variance weighted	25	0.00950856	0.0254545	0.708738	-0.0403822	0.0593993	1.00955	0.960422	1.0612	0.915683	-0.0580756	0.0537528	0.291154	-0.163431	0.0472799	0.943579	0.849225	1.04842	0.0078089	0.00547026	0.166867	0.020265	0.038566	0.599261	0.946178	1.1006	16.9702	0.81071	19.008	0.751561
7140_1	CELA2A	Myopia	Inverse variance weighted	5	-0.0442191	0.0539915	0.412786	-0.150042	0.0616042	0.956744	0.860671	1.06354	0.748562	-0.0190917	0.0977861	0.857681	-0.210752	0.172569	0.981089	0.809975	1.18835	-0.00278183	0.00902602	0.77809	-0.0341814	0.0625474	0.584731	0.854897	1.09244	0.390801	0.942136	0.485789	0.97487
6478_2	IGLON5	Myopia	Inverse variance weighted	7	-0.0615245	0.0438981	0.161056	-0.147565	0.0245158	0.94033	0.862807	1.02482	0.528475	0.0124645	0.107866	0.912502	-0.198952	0.223881	1.01254	0.819589	1.25092	-0.00885149	0.0116972	0.48333	-0.0484739	0.0520434	0.35164	0.860296	1.05499	5.88803	0.317267	6.56236	0.36322
8468_19	KLK3	Myopia	Inverse variance weighted	2	0.216103	0.109075	0.0475649	0.00231621	0.42989	1.24123	1.00232	1.53709	0.298226																			0.134874	0.713431
3171_57	APP	Myopia	Inverse variance weighted	2	0.0532545	0.0870821	0.54084	-0.117426	0.223935	1.0547	0.889206	1.25099	0.837908																			0.00869142	0.925723
16753_46	COL6A2	Myopia	Inverse variance weighted	42	-0.036997	0.0210002	0.0781123	-0.0781574	0.00416339	0.963679	0.924819	1.00417	0.385597	0.00861966	0.0377412	0.820508	-0.065353	0.0825924	1.00866	0.936737	1.0861	-0.00644012	0.0044529	0.155892	-0.00883433	0.0256697	0.730731	0.942568	1.04235	66.7168	0.00505706	70.2056	0.00302833
9183_7	IFNAR1	Myopia	Inverse variance weighted	96	-0.0187448	0.00827591	0.0235136	-0.0349656	-0.00252403	0.98143	0.965639	0.997479	0.220688	-0.0145168	0.0125675	0.250976	-0.0391492	0.0101155	0.985588	0.961607	1.01017	-0.000973415	0.00217041	0.654829	-0.0099187	0.0130434	0.446994	0.965138	1.01577	121.835	0.0283233	122.096	0.0319991
16828_8	COL6A1	Myopia	Inverse variance weighted	158	0.00272494	0.00448878	0.543814	-0.00607307	0.011523	1.00273	0.993945	1.01159	0.84095	0.00388262	0.00711677	0.586149	-0.0100663	0.0178315	1.00389	0.989984	1.01799	-0.000452441	0.00215397	0.833903	0.00168526	0.00702135	0.810316	0.987996	1.01557	204.18	0.00577726	204.237	0.00667881
5275_28	VAV1	Myopia	Wald ratio	1	-0.124427	0.121204	0.304611	-0.361987	0.113132	0.883002	0.696291	1.11978	0.669829
2950_57	IGFBP4	Myopia	Wald ratio	1	0.0125773	0.143059	0.929943	-0.267819	0.292974	1.01266	0.765046	1.34041	0.986434
13093_6	SECTM1	Myopia	Inverse variance weighted	16	-0.00937702	0.0242193	0.698629	-0.0568468	0.0380928	0.990667	0.944739	1.03883	0.910937	-0.0106858	0.0549715	0.848665	-0.11843	0.0970584	0.989371	0.888314	1.10192	0.000210952	0.00795417	0.979216	-0.0354991	0.0321154	0.269003	0.906245	1.02783	7.76582	0.901166	7.76653	0.932801
5452_71	ASGR1	Myopia	Inverse variance weighted	2	0.0269503	0.0674711	0.689573	-0.105293	0.159194	1.02732	0.900061	1.17257	0.909371																			0.0287458	0.865367
12524_18	SAT2	Myopia	Inverse variance weighted	31	-0.0356686	0.0211418	0.0915823	-0.0771066	0.00576941	0.96496	0.925791	1.00579	0.41708	-0.018683	0.0423805	0.662598	-0.101749	0.0643828	0.98149	0.903256	1.0665	-0.00220796	0.00475332	0.645751	-0.0147216	0.0261914	0.574061	0.936078	1.03729	43.3576	0.0421783	43.6802	0.0509701
19150_20	PRPSAP2	Myopia	Wald ratio	1	0.0845966	0.130146	0.515683	-0.170489	0.339682	1.08828	0.843252	1.4045	0.820013
18876_77	CHST4	Myopia	Inverse variance weighted	2	0.0168855	0.0838977	0.840493	-0.147554	0.181325	1.01703	0.862816	1.1988	0.957457																			0.44571	0.504379
15316_262	TXNL4B	Myopia	Inverse variance weighted	13	0.09064	0.0289489	0.00174188	0.0339003	0.14738	1.09487	1.03448	1.15879	0.0499893	0.104096	0.049664	0.060015	0.00675405	0.201437	1.10971	1.00678	1.22316	-0.00177407	0.00521062	0.739914	0.0915175	0.0383468	0.0170061	1.01649	1.18137	11.9029	0.370986	12.0283	0.443407	0.115122	0.00936917	1.1349e-53	0.878052	1.27615e-54	0.0987102	0.0232378
17794_6	PMM2	Myopia	Inverse variance weighted	17	0.0214603	0.0270054	0.426807	-0.0314702	0.0743908	1.02169	0.96902	1.07723	0.759514	0.0551919	0.0557443	0.337833	-0.0540669	0.164451	1.05674	0.947369	1.17875	-0.00435415	0.00629485	0.499692	0.0089463	0.0380486	0.814109	0.936478	1.08711	11.2898	0.73179	11.7683	0.75977
4455_89	MFGE8	Myopia	Inverse variance weighted	28	-0.0434083	0.0190754	0.0228687	-0.080796	-0.00602059	0.95752	0.922382	0.993997	0.219157	-0.0945649	0.0410325	0.0294283	-0.174989	-0.0141412	0.909769	0.839467	0.985958	0.00838439	0.0059542	0.170933	-0.0452653	0.0275069	0.0998472	0.905581	1.00869	18.7007	0.848816	20.6835	0.800883
2658_27	NTRK3	Myopia	Inverse variance weighted	25	-0.0326236	0.0211038	0.122138	-0.0739872	0.0087399	0.967903	0.928684	1.00878	0.472153	-0.0526881	0.0441797	0.245191	-0.13928	0.0339042	0.948676	0.869984	1.03449	0.00254151	0.00491638	0.610129	-0.0230025	0.0300733	0.444343	0.921322	1.03659	14.4754	0.912447	14.7426	0.928065
12437_18	ULK3	Myopia	Wald ratio	1	0.0720863	0.0969689	0.457242	-0.117973	0.262145	1.07475	0.88872	1.29972	0.790906
4232_19	IGF1R	Myopia	Inverse variance weighted	11	0.0428189	0.0473728	0.366064	-0.0500318	0.13567	1.04375	0.951199	1.1453	0.728903	0.103827	0.171965	0.560903	-0.233224	0.440879	1.10941	0.791977	1.55407	-0.00440189	0.0118812	0.719585	-0.0102172	0.0619728	0.86905	0.876618	1.11767	11.2462	0.259209	11.4177	0.325911
9744_139	DNAJA4	Myopia	Wald ratio	1	0.0726546	0.112402	0.518032	-0.147653	0.292963	1.07536	0.86273	1.34039	0.823025
17435_43	ETFA	Myopia	Wald ratio	1	0.0342099	0.149754	0.819304	-0.259309	0.327728	1.0348	0.771585	1.38781	0.954814
15447_45	SORD	Myopia	Inverse variance weighted	34	-0.0238019	0.0211705	0.260888	-0.0652961	0.0176923	0.976479	0.93679	1.01785	0.627139	-0.0469289	0.0381506	0.227628	-0.121704	0.0278462	0.954155	0.88541	1.02824	0.00335384	0.00460254	0.471489	-0.00996602	0.0319933	0.755418	0.929905	1.05416	16.9574	0.986454	17.4884	0.987678
13119_26	SERPINA10	Myopia	Inverse variance weighted	130	0.0142927	0.00709774	0.0440418	0.000381094	0.0282042	1.0144	1.00038	1.02861	0.289555	0.0119129	0.0117039	0.310668	-0.0110268	0.0348526	1.01198	0.989034	1.03547	0.000496145	0.00194017	0.798576	0.0116729	0.0119222	0.327532	0.988374	1.03566	119.952	0.681555	120.017	0.702295
15585_304	FBLN5	Myopia	Inverse variance weighted	4	-0.0230582	0.104092	0.824689	-0.227079	0.180962	0.977206	0.796858	1.19837	0.954814	0.0858571	0.463515	0.870131	-0.822632	0.994346	1.08965	0.439274	2.70296	-0.00881936	0.036128	0.829901	0.0206247	0.102484	0.840505	0.835066	1.24794	7.26663	0.0264285	7.48314	0.0579932
19372_7	MDGA2	Myopia	Inverse variance weighted	92	0.00733104	0.00710361	0.302064	-0.00659203	0.0212541	1.00736	0.99343	1.02148	0.66846	-0.0176497	0.0128966	0.174544	-0.042927	0.00762757	0.982505	0.957981	1.00766	0.00598673	0.00257959	0.0225574	0.00307643	0.0108152	0.776062	0.982042	1.02457	66.4135	0.970591	71.7996	0.931549
4984_83	ESD	Myopia	Inverse variance weighted	8	0.000843814	0.023222	0.971014	-0.0446713	0.0463589	1.00084	0.956312	1.04745	0.992611	-0.00165714	0.0502331	0.974753	-0.100114	0.0967997	0.998344	0.904734	1.10164	0.000948068	0.0168856	0.957048	-0.000828574	0.0271314	0.975637	0.947426	1.05374	5.89944	0.434549	5.90259	0.551168
16318_12	ACVRL1	Myopia	Inverse variance weighted	13	-0.0681986	0.0325099	0.0359247	-0.131918	-0.00447916	0.934075	0.876413	0.995531	0.27032	-0.0198391	0.0653743	0.767195	-0.147973	0.108295	0.980356	0.862455	1.11438	-0.00622914	0.00727833	0.410337	-0.0506593	0.0360109	0.159493	0.885821	1.02012	15.5396	0.159103	16.5743	0.166323
17783_9	MMAB	Myopia	Inverse variance weighted	35	-0.0284939	0.0184096	0.121676	-0.0645768	0.00758888	0.971908	0.937464	1.00762	0.472153	-0.0593656	0.039966	0.146928	-0.137699	0.0189677	0.942362	0.871361	1.01915	0.00395979	0.00455004	0.390437	-0.0455008	0.0263907	0.084685	0.90735	1.00624	23.4974	0.889021	24.2548	0.891645
17777_31	SDSL	Myopia	Inverse variance weighted	16	-0.013964	0.0225944	0.536556	-0.0582491	0.030321	0.986133	0.943415	1.03079	0.836667	0.00742068	0.0305466	0.811583	-0.0524507	0.067292	1.00745	0.948901	1.06961	-0.00608819	0.00585252	0.315848	0.00403378	0.0261217	0.877277	0.95393	1.05679	8.06762	0.885773	9.14978	0.869556
8890_9	TMEM132B	Myopia	Inverse variance weighted	6	-0.1185	0.0481841	0.0139204	-0.212941	-0.0240589	0.888252	0.808204	0.976228	0.163429	-0.176416	0.160823	0.334262	-0.491629	0.138796	0.838269	0.611629	1.14889	0.00692156	0.0181495	0.722325	-0.118198	0.0445797	0.00801619	0.81418	0.969648	7.22385	0.124521	7.4865	0.186899
13114_50	LUM	Myopia	Inverse variance weighted	17	-0.047803	0.0288382	0.0973929	-0.104326	0.00871991	0.953322	0.900932	1.00876	0.430529	0.00121942	0.0439181	0.978215	-0.0848601	0.0872989	1.00122	0.918641	1.09122	-0.00877006	0.00606722	0.168891	-0.0686858	0.0370496	0.0637555	0.868226	1.00394	19.1165	0.208502	21.7794	0.15046
16296_43	LGR5	Myopia	Inverse variance weighted	2	-0.0801096	0.1388	0.563831	-0.352157	0.191937	0.923015	0.70317	1.21159	0.854634																			0.332664	0.564094
9265_10	GLIPR1	Myopia	Inverse variance weighted	2	-0.0738153	0.0786778	0.348143	-0.228024	0.0803932	0.928843	0.796105	1.08371	0.711641																			0.419628	0.517123
3322_52	LRIG3	Myopia	Inverse variance weighted	61	-0.00237111	0.00941229	0.801106	-0.0208192	0.016077	0.997632	0.979396	1.01621	0.946666	-0.0151559	0.0132004	0.255546	-0.0410287	0.0107169	0.984958	0.959802	1.01077	0.00386772	0.0028208	0.175524	-0.0238467	0.0131558	0.0698878	0.951579	1.00194	64.8193	0.280966	66.8847	0.252615
18875_125	COL2A1	Myopia	Inverse variance weighted	134	0.0147284	0.00672328	0.0284766	0.00155077	0.027906	1.01484	1.00155	1.0283	0.23836	0.00238565	0.0107107	0.824086	-0.0186073	0.0233786	1.00239	0.981565	1.02365	0.00309119	0.00209408	0.142283	0.0132604	0.0111852	0.235808	0.991375	1.03581	152.474	0.107341	154.991	0.0932808
14134_49	AMIGO2	Myopia	Inverse variance weighted	7	-0.0657867	0.0513545	0.200183	-0.166442	0.0348681	0.936331	0.846672	1.03548	0.581881	-0.273389	0.16499	0.158418	-0.596769	0.0499908	0.760797	0.550588	1.05126	0.018458	0.0139406	0.242785	-0.0889565	0.0649819	0.171018	0.805477	1.03916	3.8683	0.568529	5.6214	0.466907
14114_18	PIANP	Myopia	Inverse variance weighted	13	-0.0992306	0.0441723	0.0246756	-0.185808	-0.0126529	0.905534	0.830433	0.987427	0.222697	-0.143743	0.144166	0.340161	-0.426309	0.138823	0.86611	0.652915	1.14892	0.00360657	0.0111191	0.751752	-0.121354	0.0620633	0.0505446	0.784273	1.00029	9.07663	0.614819	9.18184	0.687326
9599_6	PIANP	Myopia	Inverse variance weighted	11	-0.10007	0.042293	0.0179756	-0.182965	-0.017176	0.904774	0.832798	0.982971	0.193452	-0.143743	0.144166	0.340161	-0.426309	0.138823	0.86611	0.652915	1.14892	0.00360657	0.0111191	0.751752	-0.121354	0.0620633	0.0505446	0.784273	1.00029	9.07663	0.614819	9.18184	0.687326
19241_31	RBP5	Myopia	Wald ratio	1	0.166793	0.143888	0.24638	-0.115227	0.448813	1.18151	0.891163	1.56645	0.617694
6364_7	TAPBPL	Myopia	Inverse variance weighted	149	-0.00382683	0.0040954	0.350086	-0.0118538	0.00420016	0.99618	0.988216	1.00421	0.713592	-0.00226187	0.00588133	0.7011	-0.0137893	0.00926554	0.997741	0.986305	1.00931	-0.000633591	0.00170896	0.71136	-0.0035029	0.0069882	0.616189	0.982947	1.01025	121.682	0.937182	121.82	0.943248
9348_1	C1RL	Myopia	Inverse variance weighted	12	0.0374383	0.0438527	0.393256	-0.0485131	0.12339	1.03815	0.952645	1.13133	0.744238	0.038539	0.0688292	0.587855	-0.0963663	0.173444	1.03929	0.908131	1.18939	-0.000152961	0.00711591	0.983273	0.0816578	0.0532579	0.125214	0.977529	1.20447	13.408	0.201744	13.4087	0.267456
5509_7	EGF	Myopia	Inverse variance weighted	10	0.0132575	0.0436118	0.761137	-0.0722217	0.0987366	1.01335	0.930325	1.10378	0.932974	-0.132551	0.130639	0.339978	-0.388604	0.123501	0.875858	0.678003	1.13145	0.0173896	0.0147023	0.270853	-0.0140494	0.0568927	0.80495	0.882004	1.10237	7.75752	0.457507	9.15649	0.422956
17739_1	HADH	Myopia	Inverse variance weighted	2	0.0200969	0.0960271	0.834227	-0.168116	0.20831	1.0203	0.845256	1.23159	0.95626																			0.92286	0.336725
15558_63	ENPEP	Myopia	Inverse variance weighted	91	-0.00571732	0.00977613	0.558666	-0.0248785	0.0134439	0.994299	0.975428	1.01353	0.851659	-0.0130798	0.0168434	0.439481	-0.0460929	0.0199333	0.987005	0.954953	1.02013	0.00136446	0.00253678	0.592008	-0.00774362	0.0140788	0.582305	0.965279	1.02005	107.594	0.0875219	107.944	0.0956704
18307_71	PPA2	Myopia	Wald ratio	1	-0.0765977	0.0843947	0.364083	-0.242011	0.0888159	0.926262	0.785047	1.09288	0.728778
9188_119	CXCL9	Myopia	Inverse variance weighted	2	-0.0918753	0.0936137	0.326381	-0.275358	0.0916075	0.912219	0.7593	1.09593	0.690979																			0.00113139	0.973167
3173_49	NAAA	Myopia	Inverse variance weighted	104	-0.0178834	0.00651013	0.00601395	-0.0306433	-0.0051236	0.982276	0.969821	0.99489	0.102578	-0.00791135	0.0106307	0.458466	-0.0287475	0.0129247	0.99212	0.971662	1.01301	-0.00268839	0.00226568	0.238153	-0.00504711	0.0110759	0.648616	0.973599	1.0168	92.8368	0.73065	94.2448	0.719512
5256_86	PDE5A	Myopia	Inverse variance weighted	30	-0.0371662	0.0219168	0.089926	-0.0801232	0.00579068	0.963516	0.923003	1.00581	0.415135	-0.0333575	0.0535106	0.538079	-0.138238	0.0715232	0.967193	0.870891	1.07414	-0.000503028	0.00644732	0.938366	-0.0195495	0.0337206	0.562084	0.917923	1.04764	24.2111	0.670345	24.2172	0.718151
16805_5	PDE5A	Myopia	Inverse variance weighted	28	-0.0670029	0.0289834	0.0207904	-0.12381	-0.0101954	0.935192	0.883547	0.989856	0.211735	-0.0333575	0.0535106	0.538079	-0.138238	0.0715232	0.967193	0.870891	1.07414	-0.000503028	0.00644732	0.938366	-0.0195495	0.0337206	0.562084	0.917923	1.04764	24.2111	0.670345	24.2172	0.718151
14106_46	RAP1GDS1	Myopia	Wald ratio	1	0.282802	0.162976	0.0826988	-0.036631	0.602235	1.32684	0.964032	1.8262	0.393731
3025_50	FGF2	Myopia	Inverse variance weighted	82	-0.00702383	0.00959895	0.464334	-0.0258378	0.0117901	0.993001	0.974493	1.01186	0.792745	-0.0080028	0.0176317	0.651139	-0.042561	0.0265554	0.992029	0.958332	1.02691	0.000220146	0.00331711	0.947251	-0.0104988	0.014883	0.480547	0.961107	1.01885	95.7008	0.1112	95.7061	0.126366
9018_38	PCDH10	Myopia	Inverse variance weighted	13	-0.0301279	0.0304165	0.321924	-0.0897443	0.0294885	0.970321	0.914165	1.02993	0.688878	-0.068606	0.0913993	0.468635	-0.247749	0.110537	0.933694	0.780556	1.11688	0.00440392	0.00986465	0.663944	-0.0226712	0.0396387	0.567358	0.904509	1.05656	9.33783	0.59074	9.53713	0.656496
7019_13	SEMA7A	Myopia	Wald ratio	1	-0.0362189	0.10242	0.723617	-0.236963	0.164525	0.964429	0.78902	1.17883	0.916785
7808_5	GLCE	Myopia	Inverse variance weighted	90	-0.00224931	0.00833933	0.787374	-0.0185944	0.0140958	0.997753	0.981577	1.0142	0.944754	0.0146519	0.0130509	0.264627	-0.0109277	0.0402316	1.01476	0.989132	1.04105	-0.0038107	0.00226346	0.0958094	0.0107965	0.0137309	0.431698	0.984013	1.03843	75.1839	0.833094	78.0184	0.790772
13450_49	USP8	Myopia	Wald ratio	1	0.00115143	0.100963	0.990901	-0.196735	0.199038	1.00115	0.821408	1.22023	0.9963
12659_13	OLA1	Myopia	Inverse variance weighted	6	0.0718758	0.0627006	0.251658	-0.0510175	0.194769	1.07452	0.950262	1.21503	0.620569	-0.112383	0.196807	0.598528	-0.498124	0.273358	0.893702	0.607669	1.31437	0.0127962	0.0129554	0.379209	0.0842832	0.0728169	0.247081	0.943237	1.25484	0.316104	0.988751	1.29168	0.935786
18338_26	IDH1	Myopia	Inverse variance weighted	11	-0.0202704	0.0209894	0.334171	-0.0614096	0.0208688	0.979934	0.940438	1.02109	0.699283	-0.0285405	0.0273764	0.324363	-0.0821982	0.0251172	0.971863	0.921089	1.02544	0.0028067	0.00596494	0.649169	-0.0332585	0.024273	0.170628	0.922347	1.01442	8.47504	0.487071	8.69644	0.561135
9380_2	PLA2G12B	Myopia	Inverse variance weighted	3	-0.0806102	0.0770034	0.295174	-0.231537	0.0703165	0.922553	0.793313	1.07285	0.66361	0.0865015	0.173085	0.704953	-0.252744	0.425747	1.09035	0.776666	1.53073	-0.0213408	0.0199583	0.478697	-0.0959686	0.0761958	0.20785	0.78246	1.05483	1.55844	0.211894	3.34026	0.188222
18244_1	ANXA7	Myopia	Inverse variance weighted	3	0.060321	0.0733064	0.410587	-0.0833596	0.204002	1.06218	0.92002	1.2263	0.748011	0.24851	0.172734	0.386694	-0.0900496	0.58707	1.28211	0.913886	1.79871	-0.0471747	0.0392079	0.441452	0.0371043	0.0800263	0.642897	0.887145	1.21404	0.313587	0.575487	1.76127	0.414521
14203_3	ANXA7	Myopia	Inverse variance weighted	3	0.0628262	0.0747318	0.400522	-0.0836481	0.209301	1.06484	0.919755	1.23282	0.744238	0.24851	0.172734	0.386694	-0.0900496	0.58707	1.28211	0.913886	1.79871	-0.0471747	0.0392079	0.441452	0.0371043	0.0800263	0.642897	0.887145	1.21404	0.313587	0.575487	1.76127	0.414521
15633_6	RBP4	Myopia	Inverse variance weighted	2	0.209534	0.136371	0.124416	-0.0577535	0.476822	1.2331	0.943883	1.61095	0.472153																			0.0263318	0.871093
7999_23	ENTPD1	Myopia	Inverse variance weighted	9	0.0150451	0.0457476	0.742252	-0.0746201	0.10471	1.01516	0.928096	1.11039	0.92743	-0.0404785	0.120373	0.746518	-0.276409	0.195452	0.96033	0.758503	1.21586	0.00496125	0.00994874	0.633289	0.0451467	0.0577763	0.434565	0.934172	1.17162	6.00478	0.539191	6.25346	0.618863
12571_14	ARL3	Myopia	Inverse variance weighted	11	-0.0145382	0.0433959	0.737615	-0.0995942	0.0705178	0.985567	0.905205	1.07306	0.926142	-0.0193752	0.0957717	0.844176	-0.207088	0.168337	0.980811	0.812948	1.18334	0.000607044	0.0105603	0.955416	-0.0103668	0.0430404	0.809663	0.909622	1.0768	21.4215	0.0109047	21.4294	0.0182906
12401_3	STAMBPL1	Myopia	Inverse variance weighted	5	0.0590215	0.0519863	0.256238	-0.0428717	0.160915	1.0608	0.958034	1.17458	0.624365	-0.0919927	0.203919	0.682514	-0.491674	0.307688	0.912112	0.611602	1.36028	0.0122465	0.0159561	0.498654	0.0604229	0.0604348	0.317406	0.943622	1.19587	3.18461	0.364028	3.80993	0.432339
19223_6	RAB1A	Myopia	Inverse variance weighted	2	0.0331702	0.116987	0.776765	-0.196125	0.262466	1.03373	0.821909	1.30013	0.943178																			0.431523	0.511243
13473_55	ITPKA	Myopia	Inverse variance weighted	2	-0.150766	0.136916	0.270829	-0.41912	0.117589	0.860049	0.657625	1.12478	0.636748																			2.12284	0.145117
3474_19	THBS1	Myopia	Wald ratio	1	0.0369916	0.160759	0.818009	-0.278096	0.35208	1.03768	0.757224	1.42202	0.954814
4925_54	MMP13	Myopia	Wald ratio	1	-0.0868301	0.137123	0.526585	-0.355591	0.181931	0.916833	0.700759	1.19953	0.832225
2789_26	MMP7	Myopia	Inverse variance weighted	34	0.0162657	0.014155	0.250511	-0.0114782	0.0440095	1.0164	0.988587	1.04499	0.620569	0.0136734	0.0266546	0.611484	-0.0385695	0.0659164	1.01377	0.962165	1.06814	0.00043734	0.00381045	0.909342	0.0149813	0.022154	0.498892	0.97196	1.06014	25.5977	0.78112	25.6109	0.81704
9370_69	GGH	Myopia	Inverse variance weighted	39	0.0527005	0.0116185	5.73575e-06	0.0299282	0.0754728	1.05411	1.03038	1.07839	0.000864187	0.0434631	0.0196013	0.0328222	0.00504455	0.0818816	1.04442	1.00506	1.08533	0.00207279	0.00354239	0.562006	0.0548766	0.017762	0.00200456	1.02027	1.09384	35.7589	0.527148	36.1013	0.557503	0.0534618	7.32777e-05	0	0.913805	0	0.0752058	0.0109888
5722_78	PRCP	Myopia	Inverse variance weighted	15	0.0316115	0.0282608	0.263326	-0.0237796	0.0870027	1.03212	0.976501	1.0909	0.629753	0.0459059	0.0633133	0.481264	-0.0781882	0.17	1.04698	0.92479	1.1853	-0.00179143	0.00710035	0.804753	0.0349109	0.038854	0.368911	0.959596	1.11747	7.75971	0.858894	7.82337	0.898323
7551_33	LRRC32	Myopia	Inverse variance weighted	3	0.125074	0.0800851	0.118343	-0.0318924	0.282041	1.13323	0.968611	1.32583	0.472153	0.30618	0.317629	0.511683	-0.316373	0.928733	1.35823	0.728787	2.5313	-0.0138245	0.0234626	0.661031	0.119923	0.0983956	0.222925	0.929664	1.36722	0.357719	0.549776	0.704893	0.702966
12643_4	ARRB1	Myopia	Wald ratio	1	0.118179	0.104404	0.257659	-0.0864524	0.32281	1.12545	0.917179	1.381	0.625299
3835_11	TLR2	Myopia	Wald ratio	1	-0.458427	0.349231	0.189292	-1.14292	0.226065	0.632277	0.318887	1.25366	0.565726
15494_11	FGFBP1	Myopia	Inverse variance weighted	4	-0.0692935	0.0623075	0.266087	-0.191416	0.0528293	0.933053	0.825789	1.05425	0.631445	-0.152967	0.157673	0.434309	-0.462006	0.156071	0.858158	0.630019	1.16891	0.00896304	0.015515	0.621839	-0.0966691	0.0714315	0.175956	0.789248	1.04429	0.291134	0.864532	0.624871	0.890716
5749_53	CLPS	Myopia	Inverse variance weighted	77	0.00452716	0.0104664	0.665348	-0.0159871	0.0250414	1.00454	0.98414	1.02536	0.899701	0.00988549	0.0198256	0.619504	-0.0289726	0.0487436	1.00993	0.971443	1.04995	-0.00107602	0.00337338	0.750634	0.00211671	0.0154887	0.891298	0.972154	1.03301	91.521	0.0943429	91.6452	0.106692
9786_310	IER3	Myopia	Inverse variance weighted	7	0.0127885	0.0599104	0.830968	-0.104636	0.130213	1.01287	0.900652	1.13907	0.95626	-0.0363006	0.174049	0.843017	-0.377436	0.304835	0.96435	0.685617	1.3564	0.00373991	0.0124498	0.775961	-0.00175241	0.0766506	0.98176	0.858999	1.16007	3.94309	0.557639	4.03333	0.672166
17813_21	BPHL	Myopia	Inverse variance weighted	2	0.0407136	0.0724504	0.57415	-0.101289	0.182716	1.04155	0.903672	1.20047	0.861462																			0.116767	0.732568
19254_125	GMPR	Myopia	Inverse variance weighted	215	-0.00215572	0.00461281	0.640262	-0.0111968	0.00688539	0.997847	0.988866	1.00691	0.889548	-0.0133387	0.00753791	0.0782323	-0.028113	0.00143557	0.98675	0.972278	1.00144	0.00343921	0.00183977	0.0629438	-0.00549762	0.00675239	0.415545	0.981442	1.00777	254.797	0.0263254	258.977	0.0192374
9884_8	PPIL1	Myopia	Inverse variance weighted	66	0.00267693	0.0102398	0.793766	-0.0173931	0.022747	1.00268	0.982757	1.02301	0.946666	0.0067105	0.0146764	0.649053	-0.0220552	0.0354761	1.00673	0.978186	1.03611	-0.000838849	0.00217274	0.700719	-0.00660398	0.016305	0.685457	0.962172	1.02568	65.151	0.436434	65.3028	0.466129
17327_3	CNPY3	Myopia	Inverse variance weighted	3	-0.0729143	0.0790199	0.356146	-0.227793	0.0819646	0.92968	0.796289	1.08542	0.719935	0.188122	0.136226	0.398997	-0.0788816	0.455125	1.20698	0.924149	1.57637	-0.0300107	0.0144271	0.285278	-0.0322757	0.0610799	0.597209	0.858995	1.09138	0.116632	0.732716	4.44372	0.108407
18295_102	GRHPR	Myopia	Inverse variance weighted	27	-0.00508505	0.0184866	0.783265	-0.0413188	0.0311487	0.994928	0.959523	1.03164	0.944754	-0.0515535	0.0379645	0.186613	-0.125964	0.0228569	0.949753	0.881647	1.02312	0.00633053	0.00451741	0.173398	-0.0117061	0.0257794	0.649766	0.939663	1.03958	14.2083	0.957979	16.1721	0.931972
7009_8	CD72	Myopia	Inverse variance weighted	5	0.0184608	0.0464937	0.691323	-0.0726668	0.109588	1.01863	0.929911	1.11582	0.909545	0.0501936	0.0892747	0.613227	-0.124785	0.225172	1.05147	0.882687	1.25254	-0.00421479	0.0101226	0.705132	0.0233302	0.0542496	0.667157	0.920352	1.13844	0.904913	0.824242	1.07828	0.897703
2516_57	CCL21	Myopia	Inverse variance weighted	8	0.0127943	0.0469182	0.785089	-0.0791654	0.104754	1.01288	0.923887	1.11044	0.944754	0.151977	0.170432	0.406882	-0.18207	0.486024	1.16413	0.833543	1.62584	-0.0140122	0.0164675	0.427472	-0.00755362	0.0533752	0.88746	0.893893	1.10193	8.10584	0.230451	9.08399	0.246682
18216_22	IL11RA	Myopia	Inverse variance weighted	23	0.0450751	0.0157026	0.00409747	0.0142981	0.0758522	1.04611	1.0144	1.0788	0.0779813	0.037962	0.0225293	0.106793	-0.00619549	0.0821195	1.03869	0.993824	1.08559	0.00159399	0.0036203	0.664225	0.0429175	0.0206586	0.0377592	1.00243	1.08699	14.2419	0.858984	14.4358	0.885293
16892_23	ENPP2	Myopia	Inverse variance weighted	22	0.0210405	0.0244454	0.389397	-0.0268725	0.0689535	1.02126	0.973485	1.07139	0.741936	0.00239914	0.0760958	0.975161	-0.146749	0.151547	1.0024	0.863511	1.16363	0.00213952	0.00827082	0.798523	0.0174723	0.0326591	0.592656	0.954527	1.0849	11.6557	0.927417	11.7226	0.946805
3364_76	CTSV	Myopia	Inverse variance weighted	27	0.000315326	0.0206569	0.987821	-0.0401721	0.0408028	1.00032	0.960624	1.04165	0.996052	0.0440971	0.0389342	0.268126	-0.0322139	0.120408	1.04508	0.968299	1.12796	-0.00591064	0.00445542	0.196626	-0.0113844	0.0293926	0.698518	0.933332	1.04731	23.2281	0.564245	24.988	0.519653
18185_118	ALDOB	Myopia	Wald ratio	1	-0.300602	0.216232	0.164472	-0.724417	0.123212	0.740372	0.484607	1.13112	0.532638
5465_32	HS6ST1	Myopia	Inverse variance weighted	16	0.0895391	0.027463	0.00111273	0.0357117	0.143367	1.09367	1.03636	1.15415	0.0412667	0.225008	0.074913	0.00948365	0.078179	0.371838	1.25233	1.08132	1.4504	-0.0143263	0.00737073	0.0723144	0.114793	0.0376142	0.00227429	1.04192	1.20746	10.8207	0.700064	14.5985	0.480703	0.127443	0.00922075	2.57823e-72	0.51291	2.24378e-73	0.0441946	0.442895
9574_11	BIN1	Myopia	Inverse variance weighted	5	0.0224809	0.0452712	0.619483	-0.0662506	0.111212	1.02274	0.935896	1.11763	0.881841	0.00676725	0.121497	0.959084	-0.231368	0.244902	1.00679	0.793448	1.2775	0.00148588	0.0106614	0.897988	0.0348685	0.0530566	0.511056	0.933212	1.14896	1.17881	0.758092	1.19823	0.87839
5353_89	IL1RN	Myopia	Inverse variance weighted	18	-0.0562097	0.0225519	0.012686	-0.100411	-0.012008	0.945341	0.904465	0.988064	0.157827	-0.0341077	0.0512672	0.51534	-0.134591	0.066376	0.966467	0.874073	1.06863	-0.00259833	0.00541256	0.637685	-0.0812356	0.0319952	0.0111172	0.865934	0.981646	15.8346	0.464564	16.065	0.519229
18315_38	RTP4	Myopia	Inverse variance weighted	40	-0.00849304	0.0152798	0.578323	-0.0384414	0.0214553	0.991543	0.962288	1.02169	0.864854	-0.0357951	0.0276567	0.203384	-0.0900022	0.018412	0.964838	0.913929	1.01858	0.00419596	0.00354286	0.243633	-0.0270327	0.0227071	0.233851	0.93096	1.01763	30.513	0.800902	31.9157	0.782254
13460_4	CHAD	Myopia	Wald ratio	1	-0.119117	0.160342	0.457547	-0.433386	0.195153	0.887704	0.64831	1.2155	0.790906
5196_7	NMT1	Myopia	Wald ratio	1	-0.35805	0.167488	0.0325359	-0.686327	-0.0297733	0.699038	0.503422	0.970666	0.258004
12534_10	CALCOCO2	Myopia	Inverse variance weighted	2	-0.311815	0.160914	0.0526509	-0.627206	0.00357664	0.732117	0.534082	1.00358	0.316255																			2.00903	0.156365
14107_1	MTHFS	Myopia	Inverse variance weighted	83	0.0177991	0.00962735	0.0644857	-0.00107049	0.0366687	1.01796	0.99893	1.03735	0.35012	0.0230398	0.0168045	0.174146	-0.00989696	0.0559765	1.02331	0.990152	1.05757	-0.000935313	0.00245815	0.704575	0.0226119	0.0163627	0.166996	0.990586	1.05621	80.638	0.490449	80.7828	0.517298
12347_29	CCM2	Myopia	Wald ratio	1	-0.0666502	0.12665	0.598712	-0.314885	0.181584	0.935522	0.729873	1.19912	0.871222
4978_54	DBNL	Myopia	Wald ratio	1	-0.0130531	0.113813	0.908692	-0.236126	0.21002	0.987032	0.789681	1.2337	0.97813
8606_39	GPNMB	Myopia	Inverse variance weighted	41	-0.0101396	0.0146883	0.489994	-0.0389286	0.0186494	0.989912	0.961819	1.01882	0.803678	-0.00797902	0.023476	0.735771	-0.053992	0.0380339	0.992053	0.94744	1.03877	-0.000367404	0.00311418	0.906691	-0.0104695	0.0231577	0.6512	0.945673	1.03554	29.6489	0.860037	29.6628	0.884406
8289_8	GPNMB	Myopia	Inverse variance weighted	25	-0.00943321	0.0196737	0.631595	-0.0479937	0.0291273	0.990611	0.95314	1.02956	0.889548	-0.00797902	0.023476	0.735771	-0.053992	0.0380339	0.992053	0.94744	1.03877	-0.000367404	0.00311418	0.906691	-0.0104695	0.0231577	0.6512	0.945673	1.03554	29.6489	0.860037	29.6628	0.884406
6626_81	CHST12	Myopia	Inverse variance weighted	11	0.0619412	0.0298169	0.0377662	0.00350002	0.120382	1.0639	1.00351	1.12793	0.27032	0.0110578	0.0657131	0.870088	-0.11774	0.139856	1.01112	0.888927	1.15011	0.0076531	0.00877944	0.406021	0.0737334	0.0385322	0.0556777	0.998212	1.16097	9.88205	0.360118	10.7164	0.380036
17231_1	LCP1	Myopia	Inverse variance weighted	11	0.0254873	0.0384615	0.507541	-0.0498972	0.100872	1.02581	0.951327	1.10613	0.811162	-0.0673991	0.0643541	0.322264	-0.193533	0.058735	0.934822	0.824042	1.06049	0.0134983	0.00779047	0.117193	0.0253706	0.0511605	0.619963	0.927833	1.13388	8.66846	0.468424	11.6706	0.307707
5621_64	THSD1	Myopia	Inverse variance weighted	31	0.0201288	0.0196858	0.306543	-0.0184554	0.058713	1.02033	0.981714	1.06047	0.670288	0.0355635	0.0332861	0.294145	-0.0296772	0.100804	1.0362	0.970759	1.10606	-0.00272849	0.00471581	0.567336	0.0174524	0.0200452	0.383945	0.9784	1.05838	58.9832	0.000825089	59.6641	0.00101089
4564_2	PLXNC1	Myopia	Inverse variance weighted	121	-0.00338878	0.00626661	0.588668	-0.0156713	0.00889378	0.996617	0.984451	1.00893	0.867681	-0.00691111	0.00952537	0.469541	-0.0255808	0.0117586	0.993113	0.974744	1.01183	0.000849835	0.00173081	0.624328	-0.00393694	0.0109871	0.720101	0.97485	1.01775	105.966	0.797914	106.207	0.811499
2977_7	EDAR	Myopia	Inverse variance weighted	36	-0.0194776	0.0136335	0.153102	-0.0461992	0.007244	0.980711	0.954852	1.00727	0.513242	-0.00748199	0.0194842	0.703368	-0.045671	0.0307071	0.992546	0.955356	1.03118	-0.00305771	0.00353584	0.393223	-0.0197101	0.0197286	0.317766	0.943293	1.01914	37.4399	0.314135	38.2634	0.323568
19154_41	SERPINE2	Myopia	Inverse variance weighted	84	-0.000975257	0.00863042	0.910029	-0.0178909	0.0159404	0.999025	0.982268	1.01607	0.9782	0.00551685	0.0144139	0.702899	-0.0227344	0.0337681	1.00553	0.977522	1.03434	-0.00155351	0.00276055	0.575138	0.00965724	0.0128594	0.452662	0.984573	1.03548	82.2086	0.472752	82.5261	0.494038
19496_1	NPL	Myopia	Inverse variance weighted	6	0.0498045	0.0339677	0.142586	-0.0167723	0.116381	1.05107	0.983368	1.12342	0.49753	0.0583937	0.0455874	0.269447	-0.0309576	0.147745	1.06013	0.969517	1.15922	-0.00255897	0.00905822	0.791574	0.0479661	0.0401171	0.231832	0.969802	1.13496	3.40867	0.4919	3.48848	0.625131
19238_12	GLUL	Myopia	Wald ratio	1	0.0344569	0.153417	0.822294	-0.266241	0.335155	1.03506	0.766255	1.39816	0.954814
9901_28	EGLN1	Myopia	Inverse variance weighted	37	0.054527	0.0189949	0.00409679	0.017297	0.0917571	1.05604	1.01745	1.0961	0.0779813	0.0457042	0.0344715	0.193477	-0.02186	0.113268	1.04676	0.978377	1.11993	0.00110161	0.0035917	0.760882	0.0416036	0.0270491	0.12403	0.988652	1.09924	26.3907	0.852333	26.4848	0.876645
3484_60	AGT	Myopia	Inverse variance weighted	17	0.00966681	0.026572	0.71601	-0.0424143	0.0617479	1.00971	0.958473	1.06369	0.916785	0.0375588	0.0442161	0.408991	-0.0491047	0.124222	1.03827	0.952081	1.13227	-0.00456373	0.00578256	0.442278	0.0479766	0.0391438	0.22033	0.971664	1.13281	12.9434	0.60667	13.5663	0.63099
9416_77	CPM	Myopia	Inverse variance weighted	10	0.0539245	0.0380358	0.15627	-0.0206258	0.128475	1.0554	0.979585	1.13709	0.518415	0.164406	0.116761	0.196765	-0.0644447	0.393257	1.17869	0.937588	1.4818	-0.0115282	0.0115188	0.346222	0.0509964	0.0460442	0.268054	0.96151	1.1517	1.37245	0.994629	2.37408	0.98408
19161_1	USP15	Myopia	Inverse variance weighted	13	-0.0911468	0.0472255	0.0536028	-0.183709	0.00141521	0.912884	0.832178	1.00142	0.319757	-0.202832	0.107721	0.0864065	-0.413964	0.00830071	0.816415	0.661024	1.00834	0.0109301	0.00950444	0.274534	-0.0503263	0.0422233	0.233297	0.875392	1.03296	23.4782	0.0151219	26.3009	0.00972917
16079_2	TEC	Myopia	Inverse variance weighted	11	-0.00262433	0.036156	0.942137	-0.0734901	0.0682414	0.997379	0.929145	1.07062	0.986434	-0.0819514	0.11161	0.481479	-0.300707	0.136805	0.921317	0.740294	1.1466	0.00804327	0.0107063	0.471681	-0.0244651	0.0476173	0.607402	0.888878	1.07129	8.72691	0.462855	9.29131	0.504699
17706_4	PPP1R1A	Myopia	Wald ratio	1	-0.164009	0.146551	0.263085	-0.451249	0.123231	0.848734	0.636832	1.13115	0.629753
15452_5	NT5E	Myopia	Inverse variance weighted	46	-0.0273321	0.0115872	0.0183329	-0.0500429	-0.00462125	0.973038	0.951189	0.995389	0.19613	-0.0592066	0.0226912	0.0123533	-0.103681	-0.0147318	0.942512	0.901512	0.985376	0.0056014	0.0034285	0.109442	-0.020679	0.0165534	0.21158	0.948263	1.01184	37.2775	0.753224	39.9468	0.685449
17419_17	TES	Myopia	Inverse variance weighted	3	-0.0221378	0.0820066	0.787198	-0.182871	0.138595	0.978105	0.832876	1.14866	0.944754	-0.126103	0.138153	0.529011	-0.396883	0.144678	0.881524	0.672413	1.15567	0.0116813	0.0124921	0.521345	-0.0433049	0.0971394	0.65574	0.791601	1.15846	0.0137057	0.906804	0.88811	0.64143
2973_15	CD36	Myopia	Inverse variance weighted	22	-0.0461674	0.0232676	0.047235	-0.091772	-0.000562784	0.954882	0.912313	0.999437	0.298226	-0.0536204	0.0524162	0.318535	-0.156356	0.0491152	0.947792	0.855255	1.05034	0.00137144	0.00859101	0.874768	-0.0152794	0.0306202	0.617781	0.92747	1.04575	24.7066	0.212886	24.7381	0.258685
5134_52	HAVCR2	Myopia	Inverse variance weighted	64	0.0107941	0.0094134	0.251515	-0.00765614	0.0292444	1.01085	0.992373	1.02968	0.620569	0.00214022	0.0165916	0.897779	-0.0303793	0.0346597	1.00214	0.970078	1.03527	0.00170388	0.00269006	0.528803	0.000334675	0.0150548	0.982264	0.971249	1.03029	47.0329	0.92064	47.4341	0.927871
18342_2	PSAT1	Myopia	Inverse variance weighted	6	0.188678	0.0438349	1.67519e-05	0.102762	0.274595	1.20765	1.10823	1.316	0.00168264	0.0723013	0.118619	0.5751	-0.160192	0.304795	1.07498	0.85198	1.35635	0.0123131	0.0116619	0.350592	0.180556	0.0542857	0.000880897	1.07698	1.33237	1.23304	0.872629	2.34784	0.799216	0.189941	0.00221858	8.35755e-46	0.872401	8.05035e-47	0.0839898	0.0436095
8983_7	GOLM1	Myopia	Inverse variance weighted	16	-0.024447	0.0294083	0.405806	-0.0820873	0.0331932	0.975849	0.921192	1.03375	0.745974	0.0124863	0.0617665	0.842705	-0.108576	0.133549	1.01256	0.897111	1.14288	-0.00555521	0.00812562	0.505344	-0.0336371	0.0395317	0.39483	0.894832	1.04482	16.9842	0.257019	17.5513	0.286991
17456_53	GOLM1	Myopia	Inverse variance weighted	26	0.00236055	0.0220232	0.914642	-0.040805	0.0455261	1.00236	0.960016	1.04658	0.979558	0.0124863	0.0617665	0.842705	-0.108576	0.133549	1.01256	0.897111	1.14288	-0.00555521	0.00812562	0.505344	-0.0336371	0.0395317	0.39483	0.894832	1.04482	16.9842	0.257019	17.5513	0.286991
4960_72	ANXA1	Myopia	Inverse variance weighted	4	-0.0655281	0.055363	0.236568	-0.17404	0.0429833	0.936573	0.840264	1.04392	0.610986	-0.0455173	0.110925	0.721338	-0.262931	0.171896	0.955503	0.768795	1.18755	-0.00279274	0.0123427	0.842015	-0.0395648	0.0525139	0.4512	0.867194	1.06541	4.12035	0.127432	4.22582	0.238089
13059_33	RFK	Myopia	Inverse variance weighted	8	-0.00584003	0.0425196	0.890755	-0.0891785	0.0774984	0.994177	0.914682	1.08058	0.975657	-0.086062	0.138978	0.558516	-0.358458	0.186334	0.917537	0.698753	1.20483	0.00728251	0.0120114	0.566531	-0.0668386	0.0561341	0.233774	0.837896	1.04413	4.27029	0.64015	4.63789	0.704055
19557_3	KLB	Myopia	Inverse variance weighted	118	-0.0119917	0.00681158	0.0783253	-0.0253424	0.001359	0.98808	0.974976	1.00136	0.385597	-0.00342598	0.0116206	0.768658	-0.0262023	0.0193504	0.99658	0.974138	1.01954	-0.002059	0.00226226	0.364629	-0.0128933	0.0109899	0.240718	0.966153	1.00868	116.859	0.460155	117.694	0.4646
10366_11	PDGFRA	Myopia	Inverse variance weighted	7	-0.0217652	0.0539617	0.686695	-0.12753	0.0839997	0.97847	0.880267	1.08763	0.906614	-0.0368804	0.219334	0.873058	-0.466776	0.393015	0.963791	0.627021	1.48144	0.00257719	0.0362477	0.946075	-0.036698	0.067415	0.586194	0.844651	1.10014	2.0583	0.84102	2.06336	0.91378
19614_8	TCN1	Myopia	Inverse variance weighted	59	-0.0230052	0.01063	0.0304503	-0.04384	-0.00217046	0.977257	0.957107	0.997832	0.247992	-0.0103032	0.0165468	0.535982	-0.0427349	0.0221284	0.98975	0.958165	1.02238	-0.00292844	0.00292352	0.32073	-0.0311592	0.0161162	0.0531858	0.939181	1.00043	54.2969	0.577124	55.3003	0.576312
13126_52	DSC2	Myopia	Inverse variance weighted	16	-0.0269603	0.0227085	0.235134	-0.0714689	0.0175483	0.9734	0.931025	1.0177	0.609932	-0.1122	0.0489669	0.0379678	-0.208175	-0.0162251	0.893865	0.812065	0.983906	0.0129999	0.00661634	0.0695993	-0.0409619	0.0317666	0.197237	0.901924	1.02153	9.99231	0.762746	13.8528	0.536718
19558_10	LRP4	Myopia	Inverse variance weighted	48	0.0173217	0.0140163	0.216524	-0.0101502	0.0447936	1.01747	0.989901	1.04581	0.596087	-0.0193982	0.0291399	0.508933	-0.0765124	0.037716	0.980789	0.926341	1.03844	0.0078344	0.00546866	0.158734	0.0046185	0.0204562	0.821377	0.965146	1.04573	65.7207	0.0296144	68.6529	0.0213265
9848_22	CCNH	Myopia	Wald ratio	1	0.0303157	0.096351	0.753037	-0.158532	0.219164	1.03078	0.853395	1.24503	0.929345
14054_17	IL15RA	Myopia	Inverse variance weighted	87	0.0134713	0.00825192	0.102574	-0.0027025	0.029645	1.01356	0.997301	1.03009	0.441557	0.0244135	0.0158258	0.126632	-0.00660496	0.055432	1.02471	0.993417	1.057	-0.00238201	0.0029397	0.420035	0.008949	0.0122438	0.46484	0.985064	1.0335	49.7707	0.999186	50.4273	0.999217
3445_53	IL15RA	Myopia	Wald ratio	1	0.102239	0.140159	0.465725	-0.172472	0.37695	1.10765	0.841582	1.45783	0.793172	0.0244135	0.0158258	0.126632	-0.00660496	0.055432	1.02471	0.993417	1.057	-0.00238201	0.0029397	0.420035	0.008949	0.0122438	0.46484	0.985064	1.0335	49.7707	0.999186	50.4273	0.999217
3151_6	IL2RA	Myopia	Inverse variance weighted	2	0.0407478	0.0761746	0.5927	-0.108554	0.19005	1.04159	0.89713	1.20931	0.867681																			0.00355255	0.952472
17391_10	RBM17	Myopia	Inverse variance weighted	6	0.00101578	0.0349923	0.976842	-0.0675691	0.0696006	1.00102	0.934663	1.07208	0.993113	0.0296477	0.049082	0.578399	-0.066553	0.125848	1.03009	0.935613	1.13411	-0.00637367	0.00766165	0.452249	0.00692655	0.0388747	0.858584	0.933077	1.08667	0.771705	0.942201	1.46375	0.917215
16055_3	CFHR5	Myopia	Inverse variance weighted	36	0.0185323	0.0119692	0.121541	-0.00492723	0.0419919	1.01871	0.995085	1.04289	0.472153	0.033823	0.0170596	0.0555348	0.000386216	0.0672598	1.0344	1.00039	1.06957	-0.00391241	0.00311035	0.21701	0.0291325	0.0179312	0.10423	0.994005	1.06639	22.9428	0.924889	24.5251	0.90702
6471_53	CFHR4	Myopia	Inverse variance weighted	97	-0.00147605	0.00501386	0.768456	-0.0113032	0.00835111	0.998525	0.98876	1.00839	0.937723	0.00182921	0.00941249	0.846326	-0.0166193	0.0202777	1.00183	0.983518	1.02048	-0.00127659	0.00307669	0.679133	0.00445014	0.00743392	0.549422	0.989931	1.0192	80.5601	0.854721	80.7322	0.868123
2620_4	IL6ST	Myopia	Inverse variance weighted	28	0.0217373	0.0191633	0.256662	-0.0158229	0.0592974	1.02198	0.984302	1.06109	0.624556	0.0240572	0.0338711	0.483866	-0.0423301	0.0904445	1.02435	0.958553	1.09466	-0.000348118	0.00415294	0.933838	0.0159208	0.0284007	0.575086	0.961035	1.07421	27.2531	0.396154	27.2605	0.44981
18832_65	SAA2	Myopia	Inverse variance weighted	47	-0.0292222	0.0131283	0.026022	-0.0549537	-0.00349061	0.971201	0.946529	0.996515	0.226191	-0.0331924	0.0211556	0.123662	-0.0746574	0.00827262	0.967352	0.928061	1.00831	0.000722677	0.00301968	0.811942	-0.0290132	0.0203643	0.154241	0.933395	1.01096	34.3104	0.876776	34.3677	0.896559
15414_316	LDHA	Myopia	Inverse variance weighted	2	0.125281	0.11479	0.275101	-0.0997075	0.350269	1.13347	0.905102	1.41945	0.644277																			0.0198152	0.888054
17773_26	NAPG	Myopia	Wald ratio	1	-0.0736052	0.104655	0.48186	-0.278729	0.131518	0.929038	0.756745	1.14056	0.797409
12727_7	PTGFRN	Myopia	Inverse variance weighted	98	-0.0102599	0.00692334	0.138357	-0.0238297	0.0033098	0.989793	0.976452	1.00332	0.48916	-0.00464244	0.0109956	0.673816	-0.0261937	0.0169089	0.995368	0.974146	1.01705	-0.00157489	0.00239023	0.511546	-0.017271	0.00991841	0.0816305	0.963955	1.00217	106.386	0.220113	106.867	0.231714
9748_31	GSTM3	Myopia	Inverse variance weighted	128	0.00657449	0.00633187	0.299122	-0.00583597	0.0189849	1.0066	0.994181	1.01917	0.666611	-0.00299065	0.0099609	0.76449	-0.022514	0.0165327	0.997014	0.977738	1.01667	0.00252354	0.00202867	0.215832	0.00418429	0.00999719	0.675548	0.984708	1.02406	107.838	0.877317	109.385	0.868339
11102_22	REG4	Myopia	Inverse variance weighted	9	-0.00451406	0.0283329	0.873415	-0.0600465	0.0510184	0.995496	0.941721	1.05234	0.969112	0.0097438	0.0647394	0.884609	-0.117145	0.136633	1.00979	0.889456	1.14641	-0.00296531	0.0121064	0.81353	-0.0118337	0.0355977	0.739565	0.921636	1.05965	2.80779	0.902196	2.86778	0.942379
15395_15	GSTM1	Myopia	Inverse variance weighted	148	0.0132911	0.00590435	0.0243807	0.00171861	0.0248636	1.01338	1.00172	1.02518	0.222697	0.017831	0.00898943	0.0491818	0.000211676	0.0354502	1.01799	1.00021	1.03609	-0.0012426	0.00185536	0.504084	0.0160526	0.0099042	0.105063	0.996646	1.0361	129.772	0.828424	130.22	0.836278
8958_51	CHL1	Myopia	Inverse variance weighted	41	0.0263327	0.0146684	0.0726218	-0.00241735	0.0550828	1.02668	0.997586	1.05663	0.373012	-0.0264423	0.0320879	0.414917	-0.0893346	0.0364499	0.973904	0.91454	1.03712	0.00795243	0.0043004	0.0720146	0.00866237	0.02225	0.697039	0.965656	1.05366	26.4469	0.937385	29.8666	0.878904
12361_102	RRAS2	Myopia	Wald ratio	1	-0.0105714	0.0543948	0.845906	-0.117185	0.0960424	0.989484	0.88942	1.10081	0.957457
3206_4	LYVE1	Myopia	Inverse variance weighted	27	0.0391645	0.0206948	0.0584268	-0.00139728	0.0797263	1.03994	0.998604	1.08299	0.332481	-0.000733302	0.0364271	0.984099	-0.0721304	0.0706638	0.999267	0.93041	1.07322	0.00604693	0.00454343	0.195227	0.00854821	0.0304703	0.779062	0.950114	1.07065	19.4276	0.776169	21.199	0.731622
13552_7	SWAP70	Myopia	Inverse variance weighted	58	-0.00474697	0.0103475	0.646411	-0.0250281	0.0155342	0.995264	0.975282	1.01566	0.892115	0.000740952	0.0181104	0.967511	-0.0347554	0.0362373	1.00074	0.965842	1.0369	-0.00120111	0.00325304	0.71335	0.000540259	0.0155579	0.972299	0.970491	1.03152	52.2039	0.619334	52.3402	0.650251
4969_2	CA1	Myopia	Inverse variance weighted	11	-0.0201887	0.0393244	0.607678	-0.0972645	0.056887	0.980014	0.907316	1.05854	0.876773	0.0178989	0.0779803	0.823588	-0.134942	0.17074	1.01806	0.873766	1.18618	-0.00512133	0.00894258	0.580877	-0.0222342	0.0466408	0.633567	0.89257	1.07163	14.5371	0.104462	15.0668	0.129645
8028_22	SPINK5	Myopia	Inverse variance weighted	7	-0.111045	0.036555	0.00238348	-0.182693	-0.0393973	0.894898	0.833024	0.961369	0.0600648	-0.127837	0.0788045	0.165688	-0.282293	0.0266203	0.879997	0.754052	1.02698	0.0021149	0.00879302	0.819478	-0.113225	0.0425763	0.00782947	0.821458	0.970664	1.40659	0.923591	1.46444	0.961822
19590_46	SFTPD	Myopia	Inverse variance weighted	98	-0.000526192	0.00981454	0.957243	-0.0197627	0.0187103	0.999474	0.980431	1.01889	0.988404	-0.0314085	0.0151434	0.04075	-0.0610896	-0.00172737	0.96908	0.940739	0.998274	0.00638488	0.00243322	0.0101093	-0.00207311	0.0155809	0.89415	0.967914	1.02887	99.0262	0.395831	106.129	0.247166
11273_176	GSTT2B	Myopia	Inverse variance weighted	26	-0.0284578	0.021717	0.190064	-0.0710231	0.0141076	0.971943	0.93144	1.01421	0.565726	-0.0316138	0.0357264	0.384998	-0.101637	0.0384099	0.968881	0.903357	1.03916	0.000615583	0.00546621	0.911272	-0.0280408	0.024567	0.253703	0.926638	1.02031	36.7278	0.0465732	36.7472	0.0610027
8225_86	EPHB2	Myopia	Inverse variance weighted	18	-0.0516018	0.024856	0.0378913	-0.10032	-0.00288401	0.949707	0.904548	0.99712	0.27032	-0.000603768	0.0382202	0.987592	-0.0755154	0.0743079	0.999396	0.927265	1.07714	-0.00969181	0.00571508	0.109285	-0.0300107	0.0275915	0.276737	0.919349	1.02436	20.479	0.199417	24.1599	0.115155
15384_15	KL	Myopia	Inverse variance weighted	24	0.0184618	0.0230538	0.42324	-0.0267237	0.0636472	1.01863	0.97363	1.06572	0.757053	-0.00853413	0.0484593	0.861819	-0.103514	0.0864462	0.991502	0.901663	1.09029	0.00339627	0.00535628	0.532571	8.05959e-05	0.0320522	0.997994	0.939186	1.06492	22.1725	0.449631	22.5777	0.485642
3457_57	POSTN	Myopia	Inverse variance weighted	28	0.0353679	0.018981	0.0624153	-0.00183482	0.0725707	1.036	0.998167	1.07527	0.344101	-0.0134889	0.0414883	0.747689	-0.0948059	0.0678282	0.986602	0.909549	1.07018	0.00684094	0.00516559	0.196919	0.0170083	0.0270911	0.530122	0.964553	1.07262	21.4791	0.716833	23.2329	0.672438
17156_72	DCLK1	Myopia	Inverse variance weighted	11	-0.0339878	0.0287497	0.237127	-0.0903372	0.0223616	0.966583	0.913623	1.02261	0.610986	0.0274287	0.0598512	0.657615	-0.0898797	0.144737	1.02781	0.914041	1.15574	-0.00772735	0.00660473	0.272061	-0.00820668	0.0373495	0.826084	0.921814	1.06716	2.10022	0.989782	3.46905	0.968139
3600_2	CHIT1	Myopia	Inverse variance weighted	130	-0.0105444	0.00549846	0.0551479	-0.0213214	0.000232533	0.989511	0.978904	1.00023	0.32408	-0.00768094	0.00859981	0.373452	-0.0245366	0.00917469	0.992348	0.975762	1.00922	-0.000848845	0.00196015	0.665707	-0.0148657	0.00897264	0.0975641	0.968069	1.00272	122.775	0.613814	122.963	0.633149
11104_13	CHI3L1	Myopia	Inverse variance weighted	157	0.00644938	0.00532153	0.225535	-0.00398082	0.0168796	1.00647	0.996027	1.01702	0.602746	0.00782965	0.0083328	0.348876	-0.00850264	0.0241619	1.00786	0.991533	1.02446	-0.000408604	0.00189421	0.829496	-0.00850846	0.00893025	0.340708	0.974324	1.00904	173.745	0.144114	173.797	0.156486
10391_1	ANGPTL3	Myopia	Inverse variance weighted	49	0.00878674	0.0136855	0.520841	-0.0180368	0.0356102	1.00883	0.982125	1.03625	0.825312	-0.00291587	0.0201179	0.885379	-0.0423469	0.0365152	0.997088	0.958537	1.03719	0.00199966	0.00251965	0.431402	-0.000868723	0.0222146	0.968806	0.956562	1.0436	38.7623	0.798195	39.3922	0.807345
7089_42	SYT11	Myopia	Wald ratio	1	0.126761	0.11824	0.28369	-0.104989	0.358511	1.13515	0.900334	1.4312	0.652559
2474_54	APCS	Myopia	Inverse variance weighted	17	0.0610317	0.0272531	0.0251273	0.00761559	0.114448	1.06293	1.00764	1.12125	0.222697	0.0698232	0.045808	0.148248	-0.0199605	0.159607	1.07232	0.980237	1.17305	-0.00157174	0.00646883	0.811319	0.0936553	0.0292968	0.00138975	1.0369	1.16309	25.3159	0.0458587	25.4155	0.0628274
4337_49	CRP	Myopia	Inverse variance weighted	12	0.0196158	0.0374646	0.60057	-0.0538149	0.0930465	1.01981	0.947608	1.09751	0.871453	0.0262014	0.0881224	0.7723	-0.146518	0.198921	1.02655	0.86371	1.22009	-0.000873014	0.0104572	0.935114	0.0346292	0.039172	0.376681	0.958728	1.11785	21.0467	0.0207704	21.0614	0.032741
3461_58	BCAN	Myopia	Inverse variance weighted	12	0.00206246	0.0451813	0.96359	-0.0864929	0.0906178	1.00206	0.917142	1.09485	0.992375	0.0261668	0.139746	0.855213	-0.247735	0.300069	1.02651	0.780567	1.34995	-0.00258447	0.014099	0.858218	0.0629334	0.0576669	0.27513	0.95114	1.19239	16.1187	0.0962856	16.1728	0.134835
15333_11	SDF2	Myopia	Inverse variance weighted	22	-0.0127783	0.0204451	0.531967	-0.0528506	0.027294	0.987303	0.948522	1.02767	0.833446	-0.00398776	0.0499969	0.937221	-0.101982	0.0940062	0.99602	0.903046	1.09857	-0.0011984	0.00622005	0.849163	-0.0188672	0.028547	0.508666	0.927911	1.03778	17.419	0.625625	17.4561	0.683117
6899_37	PCBD2	Myopia	Wald ratio	1	0.0300815	0.15162	0.842732	-0.267094	0.327257	1.03054	0.765601	1.38716	0.957457
3325_2	MATN2	Myopia	Inverse variance weighted	10	-0.0455584	0.0329524	0.166801	-0.110145	0.0190282	0.955464	0.895704	1.01921	0.535661	0.0498487	0.101218	0.635605	-0.148539	0.248236	1.05111	0.861967	1.28176	-0.0140208	0.0140644	0.348007	-0.0536212	0.0431328	0.213807	0.870958	1.0314	3.56053	0.894442	4.55433	0.871301
17698_15	WBP2	Myopia	Wald ratio	1	0.0676853	0.158002	0.668372	-0.241998	0.377369	1.07003	0.785058	1.45844	0.899701
9211_19	SERPINF1	Myopia	Inverse variance weighted	31	-0.0228604	0.0172005	0.183831	-0.0565734	0.0108526	0.977399	0.944997	1.01091	0.557401	-0.0479355	0.0341873	0.171487	-0.114943	0.0190717	0.953195	0.891417	1.01925	0.0045256	0.00533237	0.402997	-0.0376182	0.0256027	0.14175	0.915945	1.01264	21.2534	0.849751	21.9737	0.854998
19361_78	MATN3	Myopia	Inverse variance weighted	144	0.00523447	0.00617739	0.396794	-0.00687321	0.0173422	1.00525	0.99315	1.01749	0.744238	0.0241525	0.010037	0.0173986	0.00448005	0.043825	1.02445	1.00449	1.0448	-0.00430683	0.00181802	0.0191843	0.0121031	0.0093597	0.195972	0.993778	1.03092	142.214	0.479171	147.834	0.373724
3852_19	DNAJB1	Myopia	Wald ratio	1	0.166046	0.149132	0.26553	-0.126253	0.458344	1.18063	0.881392	1.58145	0.631445
3066_12	LGALS3	Myopia	Inverse variance weighted	24	-0.0122272	0.0138738	0.378144	-0.0394198	0.0149653	0.987847	0.961347	1.01508	0.735845	-0.0339635	0.0214254	0.127192	-0.0759573	0.00803036	0.966607	0.926856	1.00806	0.00531284	0.00399067	0.196717	0.00129498	0.0197943	0.947838	0.963193	1.04091	18.3378	0.685781	20.1102	0.635253
18197_97	CKMT2	Myopia	Wald ratio	1	0.201703	0.168555	0.231439	-0.128664	0.53207	1.22348	0.879269	1.70245	0.607951
3352_80	CA6	Myopia	Inverse variance weighted	109	0.00547917	0.00730174	0.453019	-0.00883225	0.0197906	1.00549	0.991207	1.01999	0.786044	0.0031578	0.0130656	0.809485	-0.0224509	0.0287665	1.00316	0.977799	1.02918	0.000552182	0.00257208	0.830423	-0.00121283	0.0112512	0.914158	0.977003	1.02106	124.719	0.116014	124.772	0.128861
6434_18	AOC2	Myopia	Inverse variance weighted	2	0.14688	0.174633	0.400303	-0.195401	0.489161	1.15822	0.822505	1.63095	0.744238																			3.00772	0.0828687
10571_14	MGAT1	Myopia	Wald ratio	1	0.300889	0.138674	0.0300249	0.0290883	0.572689	1.35106	1.02952	1.77303	0.24675
12387_7	PDLIM4	Myopia	Inverse variance weighted	3	0.0327386	0.0466056	0.482392	-0.0586083	0.124085	1.03328	0.943076	1.13211	0.797409	0.00748333	0.0736536	0.93554	-0.136878	0.151844	1.00751	0.872077	1.16398	0.00450843	0.0101813	0.734616	0.0268172	0.0496836	0.589363	0.931869	1.13224	0.634498	0.42571	0.830585	0.660147
9916_146	LRRC4B	Myopia	Inverse variance weighted	7	-0.00968243	0.070141	0.890207	-0.147159	0.127794	0.990364	0.863157	1.13632	0.975657	0.282754	0.254444	0.317014	-0.215955	0.781464	1.32678	0.805771	2.18467	-0.0200142	0.0167393	0.285443	-0.0345443	0.0887219	0.697014	0.81185	1.14953	3.72462	0.589704	5.15419	0.524195
9244_27	PPT1	Myopia	Inverse variance weighted	12	-0.0804182	0.0423189	0.0573949	-0.163363	0.0025268	0.92273	0.849283	1.00253	0.331533	-0.0537121	0.0966774	0.590709	-0.2432	0.135776	0.947705	0.784115	1.14542	-0.00432778	0.0139359	0.762519	-0.0234361	0.0434946	0.590006	0.897012	1.06376	20.0552	0.0287353	20.2486	0.042046
9759_13	IDO1	Myopia	Wald ratio	1	-0.142456	0.137453	0.300015	-0.411864	0.126951	0.867225	0.662414	1.13536	0.666611
2705_5	CCL25	Myopia	Inverse variance weighted	104	-0.00935132	0.00733622	0.202424	-0.0237303	0.00502768	0.990692	0.976549	1.00504	0.582922	0.00804201	0.0106272	0.450952	-0.0127874	0.0288714	1.00807	0.987294	1.02929	-0.00429188	0.00192889	0.0282799	-0.00370862	0.0119423	0.756146	0.973249	1.01989	102.617	0.464227	107.598	0.358675
3727_35	PYY	Myopia	Inverse variance weighted	5	-0.00497945	0.0817354	0.951422	-0.165181	0.155222	0.995033	0.84774	1.16792	0.986434	0.0734784	0.472203	0.886223	-0.85204	0.998997	1.07625	0.426544	2.71556	-0.00590649	0.0348381	0.876159	-0.0123865	0.0837407	0.88241	0.838183	1.16386	7.20566	0.0656236	7.2747	0.122064
6404_20	C1QL1	Myopia	Inverse variance weighted	22	-0.00179349	0.0225933	0.936729	-0.0460764	0.0424894	0.998208	0.954969	1.0434	0.986434	0.093446	0.038259	0.0239977	0.0184584	0.168434	1.09795	1.01863	1.18345	-0.0131239	0.00453461	0.00897016	0.00583174	0.0288273	0.839683	0.950592	1.06432	19.7705	0.472365	28.1467	0.13604
16302_11	BPIFA2	Myopia	Inverse variance weighted	5	0.0272065	0.0665367	0.682617	-0.103205	0.157619	1.02758	0.901942	1.17072	0.905318	0.218259	0.222748	0.39942	-0.218327	0.654846	1.24391	0.803862	1.92485	-0.0191181	0.0212205	0.434031	-0.0478848	0.0798963	0.548948	0.81507	1.11484	3.92129	0.27009	4.9822	0.289128
5091_28	LILRB2	Myopia	Inverse variance weighted	119	-0.014796	0.00597952	0.0133444	-0.0265159	-0.00307613	0.985313	0.973833	0.996929	0.159779	-0.0203063	0.00881874	0.0230671	-0.037591	-0.00302156	0.979898	0.963107	0.996983	0.0015734	0.00185084	0.397006	-0.0267857	0.00908844	0.00320641	0.956381	0.991068	107.087	0.733482	107.81	0.738821
9867_23	FBP2	Myopia	Inverse variance weighted	8	-0.0581547	0.0361997	0.108164	-0.129106	0.0127966	0.943504	0.878881	1.01288	0.455364	0.00745436	0.0840868	0.932244	-0.157356	0.172264	1.00748	0.8544	1.18799	-0.00814612	0.00942333	0.420546	-0.0314971	0.0458017	0.491652	0.885796	1.06001	2.39487	0.880043	3.14217	0.871547
10815_2	HABP4	Myopia	Inverse variance weighted	37	0.0301434	0.0152073	0.0474606	0.000337096	0.0599496	1.0306	1.00034	1.06178	0.298226	0.0149065	0.0277351	0.594352	-0.0394543	0.0692672	1.01502	0.961314	1.07172	0.00252935	0.00385028	0.515526	0.0225988	0.0234115	0.334402	0.976981	1.07089	26.9033	0.834714	27.3349	0.850045
13719_19	PAK4	Myopia	Wald ratio	1	0.079572	0.168614	0.636986	-0.250912	0.410056	1.08282	0.778091	1.5069	0.889548
6919_3	HBZ	Myopia	Inverse variance weighted	92	0.0191656	0.0072161	0.00790843	0.00502208	0.0333092	1.01935	1.00503	1.03387	0.120155	0.00710817	0.0126663	0.576065	-0.0177178	0.0319341	1.00713	0.982438	1.03245	0.00352159	0.00304036	0.249813	0.0203596	0.0110246	0.0647857	0.998752	1.04286	71.9006	0.919428	73.2423	0.913545
5703_26	OLFM1	Myopia	Inverse variance weighted	9	0.00833171	0.0397929	0.834154	-0.0696623	0.0863258	1.00837	0.932709	1.09016	0.95626	-0.0376081	0.0857962	0.674347	-0.205769	0.130552	0.96309	0.814021	1.13946	0.00461418	0.00762603	0.564233	0.0122149	0.0490392	0.803295	0.919522	1.11442	7.05606	0.423067	7.42508	0.491539
19602_36	JUND	Myopia	Wald ratio	1	-0.426072	0.132433	0.00129417	-0.685641	-0.166504	0.653069	0.503767	0.84662	0.0420862																							9.36137e-08	0.190161	3.37957e-07	0.68638	0.123459
4374_45	GDF15	Myopia	Inverse variance weighted	68	-0.000772157	0.0117972	0.947814	-0.0238947	0.0223504	0.999228	0.976389	1.0226	0.986434	0.00283356	0.0204296	0.890111	-0.0372085	0.0428756	1.00284	0.963475	1.04381	-0.000823995	0.00379782	0.828905	0.00922641	0.0143889	0.521381	0.981203	1.03814	95.5996	0.0100475	95.6678	0.0123067
13463_1	PXDN	Myopia	Inverse variance weighted	13	-0.0808896	0.0329988	0.0142346	-0.145567	-0.0162119	0.922296	0.864532	0.983919	0.16604	-0.249964	0.0818518	0.0109716	-0.410394	-0.0895346	0.778829	0.663389	0.914357	0.0195032	0.0087423	0.0474513	-0.128835	0.0429871	0.00272596	0.808084	0.956399	8.69192	0.650306	13.6688	0.322353
12689_56	ARPC1B	Myopia	Inverse variance weighted	5	0.054703	0.0623704	0.380451	-0.067543	0.176949	1.05623	0.934688	1.19357	0.735845	-0.196993	0.231406	0.457164	-0.650548	0.256562	0.821196	0.52176	1.29248	0.0391169	0.0346977	0.341614	0.0637842	0.0788186	0.41837	0.913291	1.24392	2.93098	0.402389	4.20193	0.379367
5813_58	EPO	Myopia	Wald ratio	1	0.00621129	0.111692	0.955652	-0.212705	0.225127	1.00623	0.808395	1.25248	0.987325
4549_78	FUT5	Myopia	Inverse variance weighted	130	0.00826718	0.00682011	0.225445	-0.00510024	0.0216346	1.0083	0.994913	1.02187	0.602746	0.00324971	0.0110933	0.77004	-0.0184931	0.0249926	1.00325	0.981677	1.02531	0.00117747	0.0020532	0.567323	0.00903361	0.0110155	0.412168	0.987522	1.0311	112.825	0.828087	113.154	0.838456
18180_58	RTN4IP1	Myopia	Inverse variance weighted	2	-0.0314881	0.0943878	0.738679	-0.216488	0.153512	0.969003	0.805342	1.16592	0.926142																			0.974174	0.323641
17799_9	PGLS	Myopia	Inverse variance weighted	11	-0.0403728	0.0523374	0.440473	-0.142954	0.0622085	0.960431	0.866794	1.06418	0.773086	0.117055	0.128968	0.387732	-0.135723	0.369833	1.12418	0.873084	1.44749	-0.0178687	0.0134717	0.21738	-0.0599128	0.0600853	0.318702	0.83721	1.05956	11.6638	0.232932	13.9439	0.175568
5638_23	COLGALT1	Myopia	Inverse variance weighted	9	0.116709	0.0399485	0.00348372	0.0384097	0.195008	1.12379	1.03916	1.21532	0.0732391	0.191384	0.0985402	0.0932334	-0.00175467	0.384523	1.21092	0.998247	1.46891	-0.00764796	0.0092256	0.434461	0.14724	0.0488489	0.00257668	1.05284	1.27505	3.40969	0.844697	4.09692	0.848275
15573_110	NCAN	Myopia	Inverse variance weighted	9	-0.0481562	0.0597779	0.420482	-0.165321	0.0690084	0.952985	0.847622	1.07145	0.755696	-0.0303998	0.0998123	0.769549	-0.226032	0.165232	0.970058	0.797693	1.17967	-0.00337179	0.0145976	0.823934	-0.0126375	0.0392746	0.747626	0.914283	1.06646	24.6955	0.000859093	24.8837	0.00162667
15364_101	APOC1	Myopia	Inverse variance weighted	43	-0.0369688	0.0182147	0.0423952	-0.0726695	-0.0012681	0.963706	0.929908	0.998733	0.282843	-0.0529378	0.0355528	0.144141	-0.122621	0.0167456	0.948439	0.884599	1.01689	0.00201327	0.00384932	0.603776	-0.0460535	0.0279742	0.0997052	0.904039	1.00881	30.3832	0.888182	30.6568	0.902543
2418_55	APOE	Myopia	Inverse variance weighted	37	0.0294111	0.0192675	0.126894	-0.00835311	0.0671753	1.02985	0.991682	1.06948	0.473068	0.0576359	0.0423732	0.182464	-0.0254155	0.140687	1.05933	0.974905	1.15106	-0.00385109	0.00514927	0.459523	0.0492371	0.027884	0.0774327	0.994599	1.10948	25.1036	0.891678	25.6629	0.899489
15566_10	CNN1	Myopia	Wald ratio	1	0.174097	0.137564	0.205668	-0.0955289	0.443723	1.19017	0.908892	1.5585	0.584992
5687_5	PRKCSH	Myopia	Inverse variance weighted	3	0.0292463	0.0717351	0.683495	-0.111355	0.169847	1.02968	0.894621	1.18512	0.905318	-0.147098	0.246556	0.657547	-0.630347	0.336151	0.863209	0.532407	1.39955	0.0170496	0.0228067	0.591325	0.0268463	0.0760976	0.724247	0.884878	1.19244	0.0916333	0.762111	0.650498	0.722348
3074_6	LBP	Myopia	Inverse variance weighted	86	0.00680738	0.00775494	0.380046	-0.0083923	0.0220071	1.00683	0.991643	1.02225	0.735845	0.00711369	0.0132976	0.594089	-0.0189495	0.0331769	1.00714	0.981229	1.03373	-6.95489e-05	0.0024526	0.977445	0.00691456	0.0123515	0.575606	0.982854	1.03161	63.6284	0.952329	63.6292	0.959821
7211_2	RNASE1	Myopia	Inverse variance weighted	28	0.000475091	0.0191539	0.980211	-0.0370666	0.0380168	1.00048	0.963612	1.03875	0.993814	0.000158393	0.0328505	0.99619	-0.0642285	0.0645453	1.00016	0.937791	1.06667	5.40647e-05	0.00455611	0.990623	-0.0197693	0.0290357	0.495958	0.926187	1.03784	17.8743	0.880298	17.8745	0.90731
18280_29	DTD2	Myopia	Inverse variance weighted	3	0.0858115	0.0576797	0.136823	-0.0272406	0.198864	1.0896	0.973127	1.22002	0.48916	0.152936	0.128951	0.445961	-0.099807	0.405679	1.16525	0.905012	1.50032	-0.00854967	0.0146898	0.664444	0.0890793	0.063719	0.162113	0.964824	1.23858	0.22551	0.634873	0.564252	0.754179
2834_54	KLK8	Myopia	Inverse variance weighted	29	0.00232157	0.0145912	0.873584	-0.0262772	0.0309203	1.00232	0.974065	1.0314	0.969112	0.00954422	0.0190053	0.619607	-0.0277062	0.0467946	1.00959	0.972674	1.04791	-0.0017469	0.00294536	0.55805	0.00489219	0.0205136	0.811505	0.965302	1.04613	17.7859	0.909927	18.1377	0.922628
6227_1	KLK10	Myopia	Inverse variance weighted	122	0.00903358	0.0076633	0.238474	-0.0059865	0.0240537	1.00907	0.994031	1.02435	0.610986	0.00328486	0.0120726	0.786019	-0.0203775	0.0269472	1.00329	0.979829	1.02731	0.0011529	0.00187084	0.538898	-0.00104217	0.0120626	0.931151	0.975617	1.02286	105.95	0.816338	106.329	0.826598
3007_7	SIGLEC9	Myopia	Inverse variance weighted	187	0.00675013	0.00391718	0.0848503	-0.000927545	0.0144278	1.00677	0.999073	1.01453	0.398466	0.00193419	0.00575087	0.737003	-0.00933752	0.0132059	1.00194	0.990706	1.01329	0.00172057	0.00150426	0.254186	0.00472643	0.00610895	0.439114	0.992779	1.01684	182.586	0.536387	183.894	0.529884
15544_25	KLK14	Myopia	Inverse variance weighted	45	0.0186174	0.0148501	0.209955	-0.0104888	0.0477236	1.01879	0.989566	1.04888	0.587613	-0.0196022	0.0301361	0.518858	-0.0786689	0.0394645	0.980589	0.924346	1.04025	0.00566152	0.00388448	0.152251	0.00923659	0.0214858	0.667273	0.967659	1.05269	40.7394	0.569811	42.8636	0.520299
12376_85	CDKN2D	Myopia	Wald ratio	1	0.0851615	0.296759	0.774134	-0.496487	0.66681	1.08889	0.608665	1.94801	0.941736
7218_87	ATP1B2	Myopia	Inverse variance weighted	45	-0.0400573	0.0174564	0.0217495	-0.0742718	-0.00584289	0.960734	0.928419	0.994174	0.214991	-0.0562307	0.0387729	0.154242	-0.132226	0.0197642	0.945321	0.876143	1.01996	0.00262754	0.00561163	0.641984	-0.0520336	0.0197398	0.00838953	0.91327	0.986745	74.8094	0.0018869	75.1909	0.00234934
18922_27	CD68	Myopia	Inverse variance weighted	9	-0.0463489	0.0641505	0.469985	-0.172084	0.079386	0.954709	0.841909	1.08262	0.793629	0.0810883	0.14738	0.599292	-0.207777	0.369954	1.08447	0.812388	1.44767	-0.0167139	0.0173829	0.368324	-0.0365497	0.0781448	0.639987	0.827196	1.12369	9.72863	0.20448	11.0135	0.200935
4929_55	SHBG	Myopia	Inverse variance weighted	19	0.0216307	0.025299	0.392549	-0.0279553	0.0712168	1.02187	0.972432	1.07381	0.74395	0.0186396	0.0783496	0.8148	-0.134926	0.172205	1.01881	0.873781	1.18792	0.000345139	0.00852689	0.968185	0.0181659	0.0334292	0.586844	0.953748	1.08729	22.3366	0.17212	22.3387	0.217294
17756_69	DCTD	Myopia	Inverse variance weighted	2	-0.0217067	0.078251	0.781474	-0.175079	0.131665	0.978527	0.839391	1.14073	0.944754																			0.309851	0.577772
9995_6	DUT	Myopia	Wald ratio	1	-0.0683946	0.131904	0.604097	-0.326926	0.190137	0.933892	0.721137	1.20942	0.87458
17737_7	IVD	Myopia	Inverse variance weighted	6	0.00465178	0.0379878	0.902539	-0.0698043	0.0791078	1.00466	0.932576	1.08232	0.97813	-0.00919258	0.0792745	0.913274	-0.164571	0.146186	0.99085	0.848258	1.15741	0.00194938	0.00979733	0.85199	0.0035937	0.046322	0.938161	0.916496	1.09898	0.958508	0.916021	0.998097	0.962719
3305_6	DLL4	Myopia	Wald ratio	1	0.233957	0.149302	0.117113	-0.0586748	0.526589	1.26359	0.943013	1.69315	0.472153
9234_8	TWSG1	Myopia	Inverse variance weighted	9	0.00888206	0.0433294	0.83758	-0.0760435	0.0938076	1.00892	0.926776	1.09835	0.95626	-0.00844129	0.101241	0.935885	-0.206874	0.189991	0.991594	0.813122	1.20924	0.00203031	0.0107239	0.85521	-0.00188749	0.0552791	0.972762	0.895624	1.11233	2.77373	0.905115	2.80958	0.945733
11214_40	DNAJB9	Myopia	Wald ratio	1	0.140164	0.209766	0.504012	-0.270978	0.551305	1.15046	0.762634	1.73552	0.811162
9267_2	CPA4	Myopia	Inverse variance weighted	186	0.00136511	0.00409683	0.738976	-0.00666468	0.00939489	1.00137	0.993357	1.00944	0.926142	-0.00224727	0.00626697	0.720313	-0.0145305	0.010036	0.997755	0.985575	1.01009	0.00128962	0.00169305	0.447208	0.00343885	0.00732746	0.638848	0.989136	1.01796	165.918	0.826471	166.498	0.831717
6485_59	IGLL1	Myopia	Inverse variance weighted	49	0.00326456	0.0122634	0.790082	-0.0207717	0.0273008	1.00327	0.979443	1.02768	0.944754	-0.0148415	0.0166932	0.378493	-0.0475603	0.0178773	0.985268	0.953553	1.01804	0.00459508	0.00287434	0.116599	-0.00898709	0.0176036	0.609683	0.957442	1.02584	34.6609	0.908989	37.2166	0.869994
12686_15	MPST	Myopia	Inverse variance weighted	6	-0.0754424	0.0537816	0.16069	-0.180854	0.0299695	0.927333	0.834557	1.03042	0.528231	-0.0582801	0.112196	0.630868	-0.278185	0.161625	0.943386	0.757157	1.17542	-0.00176682	0.0101369	0.870098	-0.0624613	0.0657115	0.341838	0.825921	1.06858	2.22134	0.695124	2.25172	0.813331
8024_64	TPST2	Myopia	Inverse variance weighted	12	0.0448299	0.0334115	0.179677	-0.0206567	0.110316	1.04585	0.979555	1.11663	0.553831	-0.00263258	0.0968268	0.978844	-0.192413	0.187148	0.997371	0.824966	1.20581	0.00497245	0.0094756	0.611182	0.041197	0.0440375	0.349532	0.955886	1.136	10.8527	0.36911	11.1515	0.430656
16823_75	APOL3	Myopia	Inverse variance weighted	122	-0.0130642	0.00704228	0.0635812	-0.026867	0.000738697	0.987021	0.973491	1.00074	0.348078	-0.0151078	0.0115575	0.193646	-0.0377604	0.00754479	0.985006	0.962944	1.00757	0.000470572	0.0021052	0.823504	-0.00940471	0.0101707	0.355127	0.971087	1.01059	140.535	0.0969441	140.594	0.107551
8759_29	A4GALT	Myopia	Inverse variance weighted	45	-0.000852044	0.0164226	0.958622	-0.0330403	0.0313362	0.999148	0.9675	1.03183	0.989263	-0.0358856	0.0347925	0.308112	-0.104079	0.0323077	0.964751	0.901154	1.03284	0.00530484	0.00464452	0.259703	-0.00722434	0.0248716	0.771461	0.945565	1.0424	38.8127	0.6534	40.1172	0.638731
6990_44	SDF2L1	Myopia	Wald ratio	1	-0.0778384	0.142121	0.583904	-0.356396	0.200719	0.925114	0.700195	1.22228	0.867681
8100_15	ADM2	Myopia	Inverse variance weighted	4	0.0876613	0.0647388	0.175712	-0.0392267	0.214549	1.09162	0.961533	1.2393	0.549388	0.00472933	0.125886	0.973444	-0.242006	0.251465	1.00474	0.785051	1.28591	0.00928525	0.0120878	0.5227	0.0884679	0.0695307	0.203246	0.953313	1.25201	1.06755	0.586388	1.6576	0.646401
3651_50	KDR	Myopia	Inverse variance weighted	27	0.0190344	0.0152556	0.212139	-0.0108664	0.0489353	1.01922	0.989192	1.05015	0.590982	0.0120866	0.0221059	0.589391	-0.0312409	0.0554142	1.01216	0.969242	1.05698	0.00153425	0.00349048	0.664037	0.0220705	0.0207371	0.287194	0.981597	1.06472	25.6543	0.426228	25.8525	0.471234
9841_197	PAICS	Myopia	Wald ratio	1	-0.0324517	0.0909123	0.721124	-0.21064	0.145736	0.968069	0.810066	1.15689	0.916785
13405_61	SPINK2	Myopia	Inverse variance weighted	49	0.028932	0.0120377	0.0162415	0.00533805	0.0525259	1.02935	1.00535	1.05393	0.179052	0.0289424	0.0204246	0.163067	-0.0110898	0.0689747	1.02937	0.988971	1.07141	-1.98226e-06	0.00311987	0.999496	0.0328618	0.0169066	0.0519281	0.999725	1.06823	41.4769	0.699903	41.4769	0.73554
19635_69	FGL2	Myopia	Wald ratio	1	0.154692	0.146731	0.291766	-0.132901	0.442284	1.1673	0.875552	1.55626	0.659391
2731_29	POR	Myopia	Inverse variance weighted	16	-0.00275394	0.0264447	0.917059	-0.0545856	0.0490777	0.99725	0.946877	1.0503	0.97993	-0.0373361	0.0475113	0.44506	-0.130458	0.055786	0.963352	0.877693	1.05737	0.0040209	0.00458938	0.395743	-0.020172	0.0344442	0.558117	0.916052	1.04848	4.94993	0.986497	5.71753	0.984112
17787_1	ECHS1	Myopia	Wald ratio	1	-0.10827	0.149381	0.46858	-0.401055	0.184516	0.897386	0.669613	1.20264	0.793172
5131_15	TNFRSF19	Myopia	Inverse variance weighted	7	0.0110824	0.046823	0.8129	-0.0806906	0.102855	1.01114	0.922479	1.10833	0.951351	-0.0458793	0.156714	0.781467	-0.353038	0.26128	0.955157	0.70255	1.29859	0.00564797	0.014829	0.718943	0.0459656	0.056482	0.415754	0.937312	1.16961	2.86012	0.721541	3.00518	0.808196
3499_77	IL17B	Myopia	Wald ratio	1	-0.00207531	0.114223	0.985504	-0.225953	0.221802	0.997927	0.797756	1.24832	0.996052
3191_50	WFIKKN1	Myopia	Inverse variance weighted	8	-0.00970794	0.0512104	0.849646	-0.11008	0.0906644	0.990339	0.895762	1.0949	0.959692	0.209171	0.128897	0.155764	-0.0434676	0.46181	1.23266	0.957464	1.58694	-0.0232845	0.0126618	0.115545	-0.0200019	0.0674411	0.766784	0.858828	1.11872	4.11735	0.6608	7.49912	0.378822
15398_2	GFER	Myopia	Wald ratio	1	-0.258977	0.142315	0.0687969	-0.537914	0.0199595	0.771841	0.583965	1.02016	0.360536
4546_27	ADGRE2	Myopia	Inverse variance weighted	69	-0.008303	0.0114658	0.468972	-0.030776	0.01417	0.991731	0.969693	1.01427	0.793172	-0.000742333	0.020667	0.971454	-0.0412496	0.0397649	0.999258	0.95959	1.04057	-0.00126241	0.00287101	0.661563	0.00334901	0.0178442	0.851127	0.968869	1.03907	62.7865	0.62323	62.9799	0.649505
3169_70	IDUA	Myopia	Inverse variance weighted	78	0.00793806	0.00815351	0.330268	-0.00804283	0.0239189	1.00797	0.991989	1.02421	0.696062	0.00791963	0.0136595	0.563772	-0.018853	0.0346922	1.00795	0.981324	1.0353	4.59522e-06	0.00273261	0.998663	0.00528317	0.0139205	0.704299	0.978239	1.0331	72.8415	0.58142	72.8415	0.613071
2778_10	IL22	Myopia	Inverse variance weighted	2	-0.140509	0.104733	0.179725	-0.345785	0.0647665	0.868915	0.707664	1.06691	0.553831																			0.305786	0.580278
3605_77	MASP1	Myopia	Inverse variance weighted	3	0.0426348	0.0703604	0.544549	-0.0952716	0.180541	1.04356	0.909126	1.19787	0.84095	0.0807738	0.384007	0.868015	-0.671881	0.833428	1.08413	0.510747	2.30119	-0.0025976	0.0257092	0.935895	0.036192	0.0826205	0.661349	0.88184	1.21912	1.0053	0.316032	1.01556	0.60183
17843_30	PPCS	Myopia	Wald ratio	1	-0.0686	0.0771054	0.373631	-0.219727	0.0825265	0.9337	0.802738	1.08603	0.732674
5358_3	OMD	Myopia	Inverse variance weighted	2	-0.121302	0.25593	0.635524	-0.622925	0.38032	0.885766	0.536373	1.46275	0.889548																			6.2109	0.0126966
18871_24	AIF1L	Myopia	Inverse variance weighted	72	-0.00153668	0.00903458	0.864941	-0.0192445	0.0161711	0.998465	0.98094	1.0163	0.968515	-0.0227782	0.0143214	0.116228	-0.0508482	0.0052917	0.977479	0.950423	1.00531	0.00494251	0.00261528	0.0629175	-0.00682265	0.014099	0.62845	0.96613	1.02103	71.7078	0.420958	75.3665	0.339117
16908_5	OMG	Myopia	Inverse variance weighted	6	0.0922473	0.0627329	0.141432	-0.0307091	0.215204	1.09664	0.969758	1.24011	0.496153	0.127978	0.19152	0.540574	-0.247401	0.503357	1.13653	0.780827	1.65426	-0.00300167	0.0152017	0.853099	0.0536167	0.0807608	0.506758	0.900618	1.23603	3.43977	0.487095	3.47876	0.626604
6580_29	PZP	Myopia	Inverse variance weighted	27	0.0163787	0.0248124	0.509188	-0.0322536	0.065011	1.01651	0.968261	1.06717	0.812543	-0.0747347	0.0486564	0.137107	-0.170101	0.0206318	0.92799	0.843579	1.02085	0.0134753	0.00631933	0.0429794	0.0364347	0.0332154	0.272676	0.971739	1.10687	25.1484	0.45408	29.7225	0.279265
3866_7	SBDS	Myopia	Inverse variance weighted	3	-0.118603	0.0830554	0.153291	-0.281392	0.0441853	0.88816	0.754733	1.04518	0.513242	-0.545433	0.202555	0.22637	-0.942442	-0.148424	0.579591	0.389675	0.862065	0.122343	0.0559868	0.27322	-0.157104	0.0576253	0.00640473	0.763342	0.956802	0.0211125	0.884473	4.79629	0.0908865
11241_8	ASL	Myopia	Inverse variance weighted	12	-0.0148013	0.0323103	0.646882	-0.0781295	0.0485269	0.985308	0.924845	1.04972	0.892115	0.0408625	0.071907	0.582387	-0.100075	0.1818	1.04171	0.904769	1.19937	-0.00817252	0.00943154	0.406521	-0.0342409	0.0422162	0.417317	0.889599	1.0497	9.39402	0.495162	10.1449	0.517406
17151_84	IRF3	Myopia	Wald ratio	1	0.0791538	0.110179	0.472504	-0.136797	0.295105	1.08237	0.872147	1.34327	0.795425
16609_106	KIRREL2	Myopia	Inverse variance weighted	57	0.0173811	0.0116106	0.134391	-0.0053756	0.0401378	1.01753	0.994639	1.04095	0.485959	0.00749869	0.0188185	0.691823	-0.0293855	0.0443829	1.00753	0.971042	1.04538	0.00160807	0.00240248	0.506079	0.0229091	0.0167038	0.170222	0.990218	1.05723	63.0845	0.212182	63.5983	0.226561
7244_16	IGFLR1	Myopia	Inverse variance weighted	50	-0.0234975	0.0139162	0.0913152	-0.0507732	0.00377824	0.976776	0.950494	1.00379	0.41708	-0.039505	0.0251914	0.123405	-0.0888802	0.00987016	0.961265	0.914955	1.00992	0.00294794	0.00385983	0.448755	-0.04275	0.019427	0.0277684	0.922353	0.995338	63.4162	0.067158	64.1868	0.0714496
4878_3	F10	Myopia	Inverse variance weighted	13	-0.00214005	0.0335314	0.949112	-0.0678615	0.0635814	0.997862	0.93439	1.06565	0.986434	0.0359592	0.0674567	0.604587	-0.0962559	0.168174	1.03661	0.908232	1.18314	-0.00479909	0.00737293	0.528469	-0.0243311	0.0453628	0.591706	0.892934	1.06671	7.84013	0.727549	8.26381	0.76419
3077_66	F10	Myopia	Inverse variance weighted	16	0.000769803	0.0316927	0.980622	-0.0613479	0.0628875	1.00077	0.940496	1.06491	0.993814	0.0359592	0.0674567	0.604587	-0.0962559	0.168174	1.03661	0.908232	1.18314	-0.00479909	0.00737293	0.528469	-0.0243311	0.0453628	0.591706	0.892934	1.06671	7.84013	0.727549	8.26381	0.76419
13934_3	MCF2L	Myopia	Inverse variance weighted	11	-0.0213616	0.0266801	0.42333	-0.0736545	0.0309313	0.978865	0.928993	1.03141	0.757053	-0.0562555	0.0588042	0.36373	-0.171512	0.0590007	0.945298	0.84239	1.06078	0.00467206	0.00701646	0.522192	-0.0475659	0.0319929	0.137077	0.89559	1.01526	7.65146	0.569615	8.09485	0.619573
12656_1	KLC1	Myopia	Inverse variance weighted	3	0.0981269	0.0730641	0.179264	-0.0450786	0.241332	1.1031	0.955922	1.27294	0.553831	0.121329	0.237683	0.699525	-0.344529	0.587187	1.129	0.708554	1.79892	-0.00180238	0.0175696	0.93492	0.0889944	0.079096	0.260528	0.936099	1.27637	0.0924929	0.761032	0.103017	0.949796
19289_29	UROD	Myopia	Inverse variance weighted	31	-0.038084	0.0195486	0.0513947	-0.0763992	0.000231276	0.962632	0.926446	1.00023	0.310775	-0.0146417	0.0429614	0.735703	-0.0988461	0.0695627	0.985465	0.905882	1.07204	-0.00314452	0.00511743	0.543695	-0.0285583	0.0289265	0.323509	0.918279	1.02854	32.6859	0.290586	33.1115	0.317723
15367_38	BPIFB1	Myopia	Inverse variance weighted	62	-0.0252323	0.00981471	0.0101444	-0.0444692	-0.00599549	0.975083	0.956505	0.994022	0.140529	-0.0351648	0.019869	0.0818359	-0.0741081	0.00377842	0.965446	0.928571	1.00379	0.00206945	0.00359941	0.56748	-0.0169767	0.01634	0.298819	0.952178	1.01516	54.2687	0.684189	54.5992	0.705456
12411_60	MAX	Myopia	Inverse variance weighted	13	0.0547211	0.0307438	0.0750909	-0.00553667	0.114979	1.05625	0.994479	1.12185	0.380033	-0.00971031	0.0740668	0.898062	-0.154881	0.135461	0.990337	0.856517	1.14506	0.00702843	0.00735059	0.359528	0.0319639	0.0384718	0.406064	0.957489	1.11334	4.33365	0.959122	5.24791	0.949182
18916_25	ITPA	Myopia	Inverse variance weighted	169	0.00258569	0.00517644	0.617419	-0.00756014	0.0127315	1.00259	0.992468	1.01281	0.881053	-0.00509954	0.00772924	0.510309	-0.0202489	0.0100498	0.994913	0.979955	1.0101	0.00217618	0.00162531	0.182413	-0.00910465	0.00829161	0.27218	0.974963	1.00717	129.708	0.985322	131.501	0.982992
15440_57	PCSK2	Myopia	Inverse variance weighted	5	0.0325474	0.0599504	0.587195	-0.0849554	0.15005	1.03308	0.918553	1.16189	0.867681	-0.150982	0.294579	0.643627	-0.728358	0.426393	0.859863	0.482701	1.53172	0.0124861	0.0196217	0.569784	0.0219419	0.0738841	0.766484	0.884378	1.18146	2.21133	0.529721	2.61626	0.623946
13123_3	FLRT3	Myopia	Inverse variance weighted	109	0.014162	0.00492889	0.00406257	0.00450137	0.0238226	1.01426	1.00451	1.02411	0.0779813	0.0201269	0.00885711	0.0250612	0.00276697	0.0374869	1.02033	1.00277	1.0382	-0.00200911	0.00247866	0.419416	0.0221416	0.00806062	0.00601642	1.00636	1.03867	103.36	0.581592	104.017	0.590518
19194_9	DTD1	Myopia	Inverse variance weighted	13	0.0264075	0.0316908	0.404684	-0.0357065	0.0885214	1.02676	0.964923	1.09256	0.745974	0.111645	0.0732277	0.155572	-0.0318807	0.255172	1.11812	0.968622	1.29068	-0.0108615	0.0084615	0.22565	0.0358172	0.0371145	0.334522	0.963746	1.11467	13.4845	0.262843	15.5043	0.215007
10708_3	GNRH2	Myopia	Inverse variance weighted	7	0.0428309	0.0423234	0.311543	-0.040123	0.125785	1.04376	0.960671	1.13404	0.675383	0.0439705	0.0691244	0.55268	-0.0915133	0.179454	1.04495	0.912549	1.19656	-0.000140227	0.0067246	0.98417	0.0508332	0.0479895	0.289483	0.957695	1.15592	4.73529	0.449033	4.73572	0.578128
4471_50	TGM3	Myopia	Inverse variance weighted	32	-0.00655737	0.0183156	0.720327	-0.0424559	0.0293411	0.993464	0.958433	1.02978	0.916785	-0.0104029	0.0342476	0.763412	-0.0775282	0.0567225	0.989651	0.925401	1.05836	0.000555167	0.00417782	0.895172	-0.00340395	0.0273501	0.900953	0.944584	1.05148	23.9577	0.773935	23.9754	0.811548
19261_12	SDCBP2	Myopia	Wald ratio	1	0.189575	0.163123	0.245172	-0.130146	0.509296	1.20874	0.877967	1.66412	0.617368
12786_61	GPCPD1	Myopia	Inverse variance weighted	2	0.0243963	0.149437	0.870318	-0.2685	0.317293	1.0247	0.764525	1.3734	0.969112																			3.62364	0.0569642
[truncated: 693 more rows]

## Sheet: Table S4.2
gene	Fstat
AOC1	755.808
ACAT1	85.508
CST7	1093.62
PILRA	539.877
B4GALT1	87.3429
CCDC134	66.6577
PDCD5	171.623
OGN	212.604
ASPN	205.999
PLEKHA1	114.596
XPNPEP1	56.1452
PSMD9	87.2696
[truncated: 51 more rows]

## Sheet: Table S4.3
id	gene	outcome	method	Main MR results										Egger								Egger Intercept			Weighted Median					Heterogeneity				Contamination mixture		Coloc
[truncated: 1,989 more rows]

[truncated: 5 more sheets: Table S4.4, Table S4.5, Table S4.6, Table S4.7, Table S5]
